# Supplementary material for: Ecological Niche Modeling of Water Lily (Nymphaea L.) Species in Australia under Climate Change to Ascertain Habitat Suitability for Conservation Measures
Source: Plants (Basel). 2022 Jul 19;11(14):1874. doi: 10.3390/plants11141874 (PMC9322643; doi:10.3390/plants11141874)
Supplement: Supplementary file 1 [file plants-11-01874-s001.zip]

Archive with 5 entries (5 files):
- plants-1821868-supplementary.pdf
- Table S1.xlsx
- Table S2.xlsx
- Table S3.xlsx
- Table S4.xlsx
