# Supplementary material for: Ecological Niche Modeling of Water Lily (Nymphaea L.) Species in Australia under Climate Change to Ascertain Habitat Suitability for Conservation Measures
Source: Plants (Basel). 2022 Jul 19;11(14):1874. doi: 10.3390/plants11141874 (PMC9322643; doi:10.3390/plants11141874)
Supplement: Supplementary file 1 [file plants-11-01874-s001.zip › Table S1.xlsx]

## Sheet: Sheet1
Table S1. The AUC values for training (75%) and test (25%) data for the Nymphaea species distribution suitability using the Maximum Training Sensitivity plus Specificity (MTSS) logistic threshold. The AUC values describe the fitness of the model in predicting the species distribution.
	current		RCP 4.5 (2050)		RCP 4.5 (2070)		RCP 8.5 (2050)		RCP 8.5 (2070)		LGM		MH
	Training	Test	Training	Test	Training	Test	Training	Test	Training	Test	Training	Test	Training	Test
N. alba	0.8681	0.9275	0.8905	0.9077	0.9092	0.8358	0.9002	0.8582	0.9046	0.8661	0.8411	0.8485	0.8927	0.9183
	0.8798	0.8866	0.9054	0.8623	0.9118	0.8428	0.8854	0.9228	0.9017	0.8269	0.8373	0.8976	0.9032	0.882
	0.8759	0.9171	0.9021	0.8725	0.8984	0.8805	0.8836	0.9381	0.9121	0.8307	0.844	0.8645	0.9016	0.9007
	0.882	0.8981	0.8917	0.8862	0.8826	0.9202	0.9199	0.8259	0.9109	0.8266	0.8633	0.825	0.9003	0.8972
	0.8955	0.8574	0.8939	0.8954	0.9019	0.8647	0.887	0.9119	0.8878	0.88	0.8471	0.8184	0.8889	0.9369
	0.8785	0.8312	0.885	0.9136	0.8988	0.8939	0.9177	0.8286	0.9325	0.7611	0.8649	0.7982	0.8877	0.879
	0.8813	0.8742	0.9176	0.8378	0.9047	0.8652	0.9023	0.8828	0.8969	0.8892	0.8369	0.869	0.9013	0.907
	0.8913	0.8655	0.8988	0.8698	0.8927	0.8774	0.9075	0.8379	0.8764	0.939	0.8412	0.8469	0.9089	0.8697
	0.8862	0.8655	0.9117	0.833	0.9104	0.843	0.8863	0.9241	0.8838	0.7812	0.8507	0.8224	0.9107	0.8694
	0.9015	0.8355	0.9014	0.8672	0.8846	0.9277	0.88	0.9361	0.8981	0.8427	0.8325	0.897	0.89	0.9123
	0.884	0.8759	0.8998	0.8745	0.8995	0.8751	0.897	0.8866	0.9005	0.8444	0.8459	0.8487	0.8985	0.8972
N. atrans	0.9015	0.913	0.9219	0.8908	0.9362	0.8197	0.9009	0.9792	0.9347	0.9002	0.9463	0.8501	0.9388	0.814
	0.9235	0.6784	0.9343	0.8431	0.9115	0.9433	0.912	0.9327	0.9318	0.9149	0.9341	0.9659	0.9034	0.9673
	0.8856	0.9717	0.9234	0.9007	0.9204	0.9253	0.9037	0.9686	0.94	0.8784	0.9487	0.8354	0.9032	0.9524
	0.8914	0.9558	0.9227	0.8361	0.9423	0.8053	0.929	0.7695	0.9182	0.9724	0.9371	0.9541	0.9043	0.9462
	0.9011	0.9236	0.9178	0.7542	0.9316	0.8682	0.9111	0.932	0.9324	0.9123	0.9481	0.9195	0.9236	0.8232
	0.9207	0.8352	0.9362	0.8456	0.9424	0.8165	0.9373	0.7833	0.9191	0.9392	0.9517	0.875	0.906	0.945
	0.9197	0.6944	0.9435	0.8203	0.9302	0.8872	0.9305	0.8507	0.9183	0.9724	0.9401	0.9399	0.9293	0.8557
	0.8979	0.9248	0.9478	0.7505	0.9189	0.9307	0.9033	0.9698	0.9161	0.9883	0.9479	0.9388	0.9291	0.8549
	0.8886	0.9601	0.9028	0.975	0.9367	0.836	0.929	0.7935	0.9315	0.9302	0.9325	0.8845	0.9381	0.7642
	0.8817	0.9675	0.907	0.9422	0.913	0.949	0.9282	0.8841	0.9415	0.8666	0.948	0.9178	0.9252	0.8381
	0.8992	0.9249	0.918	0.9081	0.9068	0.9718	0.929	0.7935	0.9187	0.9735	0.941	0.9507	0.9022	0.9651
	0.8927	0.9408	0.922	0.9034	0.9141	0.9493	0.9255	0.7442	0.9469	0.7293	0.9472	0.8984	0.9025	0.9536
	0.9268	0.6658	0.936	0.8489	0.9081	0.9745	0.9387	0.8281	0.9509	0.7991	0.9423	0.8752	0.9486	0.7355
	0.9458	0.568	0.9273	0.8042	0.9099	0.9687	0.9087	0.9436	0.9317	0.9152	0.9273	0.9635	0.9288	0.8516
	0.9054	0.8517	0.9258	0.8588	0.923	0.9033	0.9205	0.8695	0.9308	0.9066	0.9423	0.9121	0.9202	0.8762
N. carpentariae	0.8825	0.9646	0.9013	0.9351	0.9358	0.8677	0.9089	0.9334	0.9253	0.9054	0.8952	0.9413	0.9268	0.8971
	0.9002	0.9031	0.9156	0.8911	0.911	0.9569	0.9124	0.8544	0.9051	0.9682	0.9129	0.8904	0.926	0.8975
	0.8786	0.9845	0.9146	0.8912	0.9278	0.9145	0.9195	0.8885	0.9006	0.9812	0.9075	0.9149	0.9025	0.9381
	0.8973	0.9055	0.9121	0.9052	0.9186	0.9349	0.9049	0.9429	0.9107	0.9603	0.9034	0.9243	0.9069	0.8642
	0.896	0.9088	0.9013	0.9546	0.9407	0.8565	0.9161	0.8702	0.9325	0.8989	0.9094	0.9047	0.9238	0.8999
	0.891	0.949	0.8927	0.9551	0.9232	0.9339	0.9044	0.8819	0.9134	0.9581	0.9127	0.8932	0.9152	0.897
	0.9213	0.8189	0.9129	0.8959	0.9272	0.8678	0.916	0.9057	0.9476	0.8322	0.9133	0.9081	0.9255	0.8771
	0.9253	0.7919	0.9224	0.8471	0.9483	0.8546	0.9556	0.7705	0.9252	0.9057	0.9365	0.8356	0.9258	0.8803
	0.9064	0.9127	0.9182	0.8741	0.9531	0.7663	0.9187	0.9047	0.9312	0.8781	0.9151	0.8823	0.9193	0.9044
	0.9131	0.8334	0.9062	0.9183	0.9237	0.9304	0.9137	0.8493	0.9232	0.8956	0.9519	0.7869	0.9199	0.9182
	0.9012	0.8972	0.9097	0.9068	0.9309	0.8883	0.917	0.8801	0.9215	0.9184	0.9158	0.8882	0.9192	0.8974
N. elleniae	0.8722	0.9276	0.8895	0.9285	0.9302	0.771	0.8868	0.904	0.9016	0.9227	0.9026	0.9084	0.8984	0.941
	0.8991	0.8652	0.9188	0.8488	0.9096	0.9167	0.8994	0.9257	0.9135	0.8437	0.9361	0.7809	0.9008	0.9395
	0.918	0.8079	0.8977	0.8692	0.9099	0.9013	0.8884	0.9645	0.9036	0.8964	0.9145	0.8804	0.95	0.772
	0.8923	0.8828	0.9129	0.885	0.8824	0.9535	0.8856	0.9275	0.9316	0.8142	0.9058	0.928	0.9333	0.8138
	0.9119	0.8419	0.8926	0.9294	0.8987	0.8789	0.9186	0.8655	0.9007	0.8788	0.9142	0.8853	0.9439	0.7867
	0.8975	0.884	0.8801	0.9746	0.9312	0.8119	0.8815	0.9736	0.918	0.8731	0.906	0.8795	0.9317	0.8459
	0.8911	0.8976	0.9289	0.851	0.9015	0.8827	0.8814	0.9775	0.8971	0.9165	0.8904	0.9487	0.9103	0.9132
	0.9054	0.8199	0.9284	0.7553	0.9179	0.8983	0.9155	0.81	0.8955	0.952	0.8981	0.9317	0.9051	0.9216
	0.9309	0.7354	0.9282	0.8039	0.8946	0.8496	0.8964	0.9542	0.8972	0.9635	0.8979	0.9072	0.9236	0.8029
	0.8862	0.9348	0.9066	0.9091	0.9096	0.9231	0.8982	0.9441	0.8938	0.9591	0.9318	0.8255	0.9206	0.7239
	0.9098	0.8353	0.9008	0.9371	0.9021	0.854	0.8935	0.9053	0.9135	0.878	0.8962	0.9351	0.9095	0.9034
	0.8886	0.9076	0.9266	0.8656	0.8909	0.9256	0.9293	0.829	0.8975	0.9724	0.939	0.7757	0.9001	0.9299
	0.887	0.9157	0.931	0.8296	0.9168	0.8605	0.9173	0.8413	0.8997	0.9552	0.9139	0.887	0.9123	0.866
	0.9357	0.7537	0.896	0.9312	0.8985	0.9556	0.8993	0.9443	0.9178	0.8754	0.9378	0.8028	0.9283	0.841
	0.9237	0.7958	0.9042	0.9486	0.8936	0.9601	0.9025	0.9293	0.925	0.8546	0.8972	0.9572	0.9077	0.891
	0.897	0.891	0.9061	0.878	0.9186	0.7879	0.9027	0.9365	0.8783	0.9616	0.899	0.9078	0.8993	0.9272
	0.8888	0.8959	0.9339	0.8438	0.9372	0.8119	0.9219	0.8257	0.9089	0.8805	0.9106	0.8422	0.9078	0.9184
	0.9131	0.8361	0.9082	0.8846	0.916	0.8043	0.9002	0.841	0.932	0.8443	0.8988	0.9308	0.9079	0.9191
	0.895	0.8797	0.9064	0.9032	0.9296	0.8349	0.9342	0.7741	0.9132	0.8473	0.9032	0.9465	0.8955	0.947
	0.8986	0.8813	0.8979	0.966	0.9069	0.9226	0.9066	0.9137	0.92	0.7902	0.9104	0.8909	0.9156	0.8761
	0.9077	0.8238	0.912	0.8935	0.8895	0.9244	0.8884	0.891	0.9025	0.8877	0.8951	0.9752	0.9167	0.8552
	0.9024	0.8578	0.9098	0.8874	0.9088	0.8776	0.9023	0.8989	0.9077	0.8937	0.9095	0.8918	0.9152	0.8731
N. georginae	0.9605	0.9748	0.9863	0.8144	0.9894	0.8525	0.968	0.9385	0.9599	0.9702	0.9657	0.9966	0.951	0.9958
	0.9783	0.854	0.9621	0.9433	0.9537	0.9693	0.9565	0.9918	0.9895	0.7511	0.9932	0.8551	0.955	0.9568
	0.9637	0.9683	0.9864	0.8081	0.9898	0.8211	0.9605	0.9782	0.9568	0.9804	0.9696	0.9854	0.9508	0.9926
	0.9821	0.7817	0.9655	0.9394	0.9542	0.9751	0.9639	0.9704	0.9892	0.7365	0.9703	0.9846	0.9616	0.9316
	0.9647	0.9733	0.959	0.9805	0.9478	0.9568	0.9578	0.9818	0.958	0.9938	0.9929	0.8685	0.9867	0.8043
	0.9628	0.9795	0.9639	0.9409	0.9556	0.984	0.9848	0.8107	0.9587	0.9763	0.9689	0.9867	0.9582	0.9445
	0.961	0.9822	0.9602	0.9794	0.9555	0.9724	0.9596	0.9815	0.957	0.9951	0.9874	0.884	0.9813	0.8927
	0.9608	0.9723	0.9565	0.9941	0.9625	0.9604	0.9608	0.9807	0.958	0.9905	0.9753	0.9679	0.9552	0.9778
	0.9696	0.9536	0.9575	0.9782	0.9615	0.9794	0.9605	0.9959	0.9596	0.9763	0.9718	0.9781	0.9626	0.9747
	0.983	0.8547	0.9581	0.9774	0.9863	0.8394	0.957	0.9772	0.9616	0.9423	0.9691	0.9775	0.9606	0.9737
	0.9696	0.9416	0.9605	0.9503	0.99	0.8477	0.9853	0.8034	0.9581	0.9791	0.9866	0.8921	0.9626	0.9747
	0.9692	0.9437	0.9573	0.9846	0.9898	0.8281	0.9574	0.9774	0.988	0.7782	0.9714	0.9769	0.9863	0.8046
	0.9718	0.9514	0.9915	0.7898	0.959	0.9685	0.9545	0.9903	0.9678	0.9321	0.969	0.9866	0.9845	0.8463
	0.969	0.9332	0.9665	0.9293	0.9689	0.9196	0.9636	0.9521	0.9663	0.9232	0.9762	0.9492	0.9659	0.9285
N. gigantea	0.8526	0.835	0.8524	0.8599	0.8638	0.8691	0.8656	0.8502	0.8481	0.8936	0.8651	0.8505	0.8631	0.8304
	0.8514	0.8439	0.8539	0.8459	0.8706	0.8318	0.8532	0.8521	0.8568	0.8553	0.8593	0.8783	0.8587	0.8462
	0.865	0.7976	0.8618	0.8347	0.8756	0.8148	0.8582	0.8658	0.8383	0.9234	0.8564	0.8748	0.8639	0.8128
	0.8507	0.8517	0.8572	0.8527	0.8757	0.8382	0.8609	0.8553	0.869	0.7859	0.8602	0.8641	0.8572	0.8235
	0.8508	0.828	0.8582	0.8488	0.8759	0.8125	0.8618	0.8495	0.8543	0.8787	0.8505	0.9015	0.8601	0.8417
	0.86	0.8104	0.8726	0.7876	0.8732	0.8216	0.8562	0.8631	0.8636	0.8343	0.8619	0.858	0.8486	0.8561
	0.8563	0.8173	0.8597	0.8431	0.8678	0.8462	0.8686	0.8434	0.8629	0.8526	0.8626	0.8559	0.8452	0.8711
	0.8574	0.8176	0.8539	0.8645	0.8565	0.8938	0.8535	0.8771	0.8599	0.8433	0.8612	0.848	0.8576	0.831
	0.8541	0.8342	0.8584	0.8484	0.8535	0.9011	0.8751	0.7773	0.8548	0.8513	0.8616	0.8483	0.8583	0.8381
	0.8514	0.8519	0.8572	0.8467	0.863	0.8594	0.871	0.8183	0.8562	0.8563	0.8602	0.8644	0.8573	0.8298
	0.855	0.8288	0.8585	0.8432	0.8676	0.8488	0.8624	0.8452	0.8564	0.8575	0.8599	0.8644	0.857	0.8381
N. hastifolia	0.8561	0.902	0.879	0.8892	0.891	0.8817	0.9164	0.8256	0.9007	0.8506	0.8528	0.9666	0.8913	0.8844
	0.8804	0.8273	0.9384	0.6894	0.901	0.8823	0.8816	0.9284	0.9211	0.7677	0.8632	0.6246	0.8657	0.9751
	0.8645	0.855	0.8744	0.898	0.8823	0.9205	0.9012	0.8896	0.88	0.9519	0.8509	0.9925	0.9141	0.7863
	0.8374	0.9335	0.8708	0.9437	0.8905	0.8984	0.9155	0.8215	0.9071	0.8211	0.8565	0.8886	0.8698	0.9646
	0.8423	0.943	0.8967	0.8016	0.9071	0.8377	0.8899	0.8997	0.9394	0.7193	0.8556	0.611	0.887	0.8562
	0.8487	0.928	0.8887	0.8484	0.8888	0.8984	0.8867	0.9509	0.8752	0.9742	0.853	0.9692	0.8712	0.9381
	0.8717	0.8463	0.9109	0.7645	0.9134	0.8195	0.8955	0.8847	0.9048	0.8418	0.8635	0.6343	0.8826	0.9146
	0.8718	0.8418	0.8716	0.9383	0.8755	0.9562	0.9156	0.8094	0.9333	0.741	0.85	0.9283	0.9062	0.8369
	0.8491	0.9208	0.887	0.865	0.894	0.9036	0.9021	0.8809	0.9283	0.7451	0.8544	0.9179	0.8805	0.8453
	0.8455	0.9266	0.8781	0.8923	0.8946	0.8857	0.8896	0.9029	0.9006	0.8723	0.8527	0.9689	0.8713	0.9482
	0.8776	0.8374	0.8776	0.904	0.8773	0.9317	0.8848	0.9358	0.9027	0.8411	0.8628	0.6755	0.9044	0.823
	0.8627	0.8335	0.8887	0.8491	0.8823	0.9328	0.9032	0.8463	0.9031	0.8438	0.8516	0.9859	0.8703	0.9439
	0.852	0.8673	0.8662	0.9372	0.8868	0.9272	0.8952	0.8982	0.8988	0.8601	0.8525	0.8774	0.8752	0.927
	0.921	0.6667	0.9133	0.75	0.9111	0.83	0.8975	0.854	0.8805	0.9322	0.8561	0.7641	0.8757	0.9352
	0.8745	0.8271	0.8897	0.8633	0.8893	0.8787	0.8883	0.9079	0.8819	0.924	0.8572	0.8361	0.8744	0.9473
	0.8741	0.8473	0.8664	0.9533	0.8812	0.9318	0.9026	0.8809	0.9252	0.7831	0.8525	0.9726	0.8914	0.7759
	0.871	0.794	0.9041	0.7653	0.874	0.9091	0.9161	0.8205	0.8825	0.9134	0.8523	0.8183	0.9085	0.7899
	0.8688	0.825	0.9088	0.7758	0.8865	0.9148	0.9177	0.8089	0.9322	0.7616	0.8586	0.6917	0.9298	0.7064
	0.853	0.8888	0.8895	0.8592	0.8857	0.9103	0.8952	0.8872	0.8796	0.9503	0.8562	0.9095	0.9043	0.8142
	0.8618	0.8662	0.9029	0.8595	0.8869	0.9181	0.9166	0.7851	0.9222	0.7937	0.8775	0.3345	0.881	0.8793
	0.8817	0.8353	0.869	0.9428	0.8805	0.9211	0.9223	0.8021	0.8939	0.8849	0.8528	0.9732	0.8769	0.9297
	0.8846	0.7833	0.8832	0.872	0.9147	0.7956	0.9081	0.8279	0.8824	0.9281	0.8766	0.3432	0.8928	0.8666
	0.8635	0.8373	0.8688	0.9239	0.883	0.9303	0.8853	0.9259	0.8965	0.8732	0.8528	0.9726	0.9109	0.7997
	0.8703	0.8215	0.886	0.8629	0.9013	0.8634	0.8962	0.8801	0.8947	0.8738	0.8533	0.9592	0.8753	0.9215
	0.8809	0.8027	0.8719	0.9281	0.9216	0.7802	0.8827	0.9279	0.893	0.8874	0.85	0.9855	0.8792	0.9019
	0.8666	0.8503	0.8873	0.8631	0.892	0.8904	0.9002	0.8713	0.9024	0.8534	0.8566	0.824	0.8876	0.8764
N. immutabilis	0.893	0.8994	0.9066	0.9051	0.9084	0.8769	0.906	0.8987	0.9074	0.9025	0.8907	0.9056	0.9142	0.8787
	0.9059	0.8487	0.9089	0.9015	0.9123	0.8668	0.9169	0.8559	0.8965	0.941	0.8987	0.8695	0.912	0.9002
	0.8905	0.9198	0.9083	0.9024	0.9086	0.8824	0.897	0.9145	0.9134	0.8793	0.8935	0.8877	0.9066	0.9076
	0.8976	0.8785	0.907	0.8992	0.9062	0.8864	0.9016	0.9081	0.91	0.9148	0.8981	0.8797	0.9128	0.9022
	0.9003	0.8809	0.9057	0.9015	0.903	0.8889	0.9049	0.9012	0.909	0.9026	0.9069	0.8305	0.909	0.9026
	0.9062	0.8436	0.9005	0.9211	0.9137	0.8559	0.9094	0.893	0.9089	0.904	0.8939	0.8868	0.897	0.9397
	0.8927	0.9	0.9087	0.9023	0.9141	0.868	0.9003	0.9162	0.9173	0.8614	0.896	0.8695	0.9224	0.8566
	0.8946	0.895	0.9094	0.8952	0.8948	0.8997	0.905	0.9063	0.9102	0.8866	0.8976	0.8789	0.9181	0.8773
	0.8949	0.888	0.8991	0.9327	0.8896	0.9414	0.9126	0.8867	0.9117	0.8158	0.8966	0.8715	0.9075	0.9191
	0.8972	0.8781	0.9078	0.8999	0.9161	0.8593	0.8999	0.9029	0.9026	0.9199	0.8984	0.8692	0.9051	0.9401
	0.8973	0.8832	0.9062	0.9061	0.9067	0.8826	0.9054	0.8983	0.9087	0.8928	0.897	0.8749	0.9105	0.9024
N. jacobsii	0.9482	0.9708	0.9651	0.8863	0.9485	0.9712	0.9633	0.9052	0.9544	0.9919	0.9282	0.9636	0.957	0.9196
	0.9693	0.939	0.9522	0.9316	0.9718	0.7697	0.9717	0.8994	0.9714	0.8352	0.9422	0.9231	0.9491	0.9759
	0.9556	0.9532	0.9522	0.9298	0.955	0.9327	0.9583	0.9384	0.9647	0.8818	0.9505	0.8645	0.9694	0.8825
	0.9471	0.9378	0.9533	0.9511	0.948	0.9721	0.9456	0.9795	0.9575	0.9573	0.9298	0.9225	0.9515	0.964
	0.9754	0.8439	0.9537	0.9423	0.9482	0.9711	0.954	0.9521	0.9609	0.9192	0.9372	0.9053	0.9539	0.9555
	0.9835	0.8809	0.9655	0.8873	0.9559	0.939	0.9481	0.9776	0.9552	0.9938	0.9368	0.8743	0.9623	0.8588
	0.9533	0.993	0.9457	0.9741	0.9521	0.9615	0.9569	0.9588	0.9557	0.9875	0.9247	0.9432	0.9569	0.9479
	0.9556	0.9532	0.9477	0.9692	0.9498	0.9642	0.967	0.9185	0.9601	0.9292	0.9418	0.9595	0.9649	0.9095
	0.9548	0.9717	0.9517	0.9515	0.9485	0.9712	0.9461	0.9834	0.9551	0.9964	0.9434	0.8888	0.965	0.8979
	0.9754	0.8439	0.9463	0.9743	0.9533	0.9371	0.9698	0.9042	0.9579	0.9537	0.949	0.8489	0.9657	0.9023
	0.955	0.9775	0.9663	0.885	0.9659	0.9038	0.9472	0.9747	0.9558	0.9847	0.9442	0.9234	0.9601	0.8852
	0.9715	0.8986	0.9537	0.949	0.9506	0.965	0.9468	0.9706	0.9595	0.9345	0.9498	0.9325	0.9628	0.9322
	0.9621	0.9303	0.9545	0.936	0.954	0.9382	0.9562	0.9469	0.959	0.9471	0.9398	0.9125	0.9599	0.9193
N. macrosperma	0.9306	0.8827	0.9233	0.8646	0.9104	0.8856	0.9084	0.8991	0.9182	0.9061	0.8889	0.8511	0.9131	0.9424
	0.9211	0.9193	0.9201	0.8998	0.9169	0.8763	0.902	0.9133	0.9178	0.9034	0.8992	0.828	0.9326	0.8844
	0.9162	0.9264	0.9142	0.9141	0.9015	0.9171	0.9252	0.8582	0.9078	0.9267	0.8943	0.856	0.9163	0.9399
	0.9155	0.9294	0.9191	0.8864	0.8997	0.9275	0.8951	0.9562	0.918	0.8911	0.8729	0.9021	0.9237	0.8873
	0.9258	0.896	0.9128	0.9151	0.9013	0.9265	0.8983	0.9475	0.9293	0.8587	0.889	0.8532	0.9224	0.9144
	0.9295	0.8746	0.9244	0.8794	0.8986	0.9361	0.9178	0.8623	0.92	0.8966	0.8845	0.878	0.9249	0.9014
	0.933	0.8566	0.9088	0.9233	0.9108	0.8983	0.9109	0.8861	0.9111	0.9004	0.8815	0.8858	0.9244	0.9129
	0.9234	0.8998	0.922	0.8886	0.9074	0.8838	0.9055	0.9157	0.9045	0.932	0.887	0.8516	0.9283	0.8813
	0.925	0.8956	0.9229	0.8796	0.9068	0.9054	0.9061	0.9094	0.9122	0.9152	0.8801	0.8764	0.9227	0.9192
	0.9211	0.9049	0.9286	0.8529	0.9192	0.8653	0.9019	0.9254	0.9182	0.8877	0.8721	0.9049	0.9286	0.9018
	0.9241	0.8985	0.9196	0.8904	0.9073	0.9022	0.9071	0.9073	0.9157	0.9018	0.885	0.8687	0.9237	0.9085
N. nouchali	0.9626	0.9578	0.958	0.974	0.9617	0.9623	0.9646	0.9475	0.9591	0.9634	0.9616	0.9349	0.9679	0.9423
	0.9623	0.9581	0.9658	0.9441	0.9618	0.964	0.9578	0.9793	0.9628	0.9557	0.9542	0.9649	0.9659	0.9443
	0.9623	0.9576	0.958	0.9787	0.9648	0.9472	0.9609	0.9685	0.9612	0.9579	0.9622	0.9383	0.967	0.9369
	0.9604	0.9655	0.9644	0.9503	0.962	0.9628	0.9689	0.9381	0.9578	0.9729	0.9525	0.9701	0.9613	0.9604
	0.9638	0.9566	0.9655	0.9427	0.9643	0.95	0.9597	0.9649	0.962	0.9601	0.9589	0.9476	0.9581	0.9699
	0.9609	0.9648	0.9597	0.9658	0.9577	0.9775	0.9636	0.951	0.9636	0.951	0.9576	0.9512	0.9606	0.9642
	0.9607	0.9673	0.963	0.9572	0.9636	0.9598	0.9624	0.9558	0.956	0.9778	0.9663	0.9207	0.9586	0.9707
	0.9627	0.9542	0.9667	0.943	0.9644	0.9535	0.962	0.96	0.9605	0.9656	0.9624	0.9362	0.9592	0.9684
	0.9659	0.951	0.9621	0.9603	0.9705	0.9334	0.9612	0.9669	0.965	0.9475	0.964	0.9327	0.9648	0.9513
	0.9626	0.9578	0.9657	0.9459	0.9641	0.9482	0.9626	0.9556	0.9576	0.9746	0.9563	0.9521	0.9664	0.9427
	0.9624	0.9591	0.9629	0.9562	0.9635	0.9559	0.9624	0.9588	0.9606	0.9627	0.9596	0.9449	0.963	0.9551
N. ondinea	0.9183	0.9385	0.9572	0.899	0.925	0.9826	0.9298	0.9772	0.9344	0.9865	0.9439	0.9841	0.9201	0.9626
	0.9752	0.7785	0.9567	0.8995	0.9552	0.8911	0.9581	0.8853	0.9339	0.9899	0.9624	0.9166	0.9488	0.8782
	0.915	0.9488	0.9582	0.8944	0.9258	0.983	0.9279	0.9753	0.9594	0.9017	0.973	0.8997	0.9454	0.8828
	0.9199	0.9313	0.9274	0.9835	0.9575	0.8885	0.9553	0.8943	0.9329	0.9859	0.9505	0.9849	0.9527	0.8575
	0.9175	0.9531	0.9585	0.896	0.9255	0.9875	0.9261	0.9848	0.9618	0.894	0.9735	0.8947	0.9471	0.8789
	0.9302	0.8907	0.9867	0.8057	0.9233	0.9899	0.9296	0.9716	0.9334	0.9856	0.9449	0.9895	0.9466	0.8778
	0.9148	0.9636	0.9332	0.984	0.9288	0.9734	0.9291	0.9781	0.9625	0.8883	0.9434	0.9892	0.9448	0.8939
	0.9733	0.7858	0.9572	0.8974	0.9573	0.8916	0.9855	0.8073	0.9351	0.9853	0.9626	0.9147	0.9108	0.9737
	0.9225	0.9491	0.9308	0.9821	0.9253	0.9838	0.9566	0.8927	0.9594	0.8962	0.942	0.9863	0.9185	0.9588
	0.9459	0.868	0.9608	0.8899	0.9555	0.8843	0.9293	0.9767	0.9322	0.9879	0.963	0.9148	0.9196	0.9598
	0.9333	0.9007	0.9527	0.9132	0.9379	0.9456	0.9427	0.9343	0.9445	0.9501	0.9559	0.9475	0.9354	0.9124
N. pubescens	0.9765	0.9671	0.9713	0.9596	0.9689	0.9645	0.9636	0.9351	0.9689	0.9574	0.9542	0.9641	0.967	0.9303
	0.9818	0.96	0.9704	0.9597	0.9742	0.9434	0.9683	0.9319	0.9647	0.9578	0.9557	0.968	0.9625	0.9592
	0.9826	0.9489	0.9734	0.9478	0.9723	0.9596	0.9669	0.9533	0.9638	0.9618	0.9557	0.9585	0.9623	0.8953
	0.9745	0.9788	0.9747	0.9486	0.9671	0.9591	0.963	0.9682	0.97	0.9611	0.9568	0.9571	0.9682	0.929
	0.9783	0.9617	0.9681	0.9672	0.9675	0.9782	0.9638	0.9641	0.9685	0.9611	0.9561	0.9612	0.9705	0.9388
	0.9762	0.9781	0.9746	0.9375	0.9716	0.9662	0.962	0.9455	0.969	0.954	0.9548	0.9625	0.9731	0.9109
	0.9771	0.9798	0.9782	0.8992	0.9725	0.9396	0.9684	0.9523	0.9645	0.9647	0.9719	0.8801	0.9681	0.9478
	0.9772	0.9079	0.9769	0.9282	0.967	0.9721	0.9644	0.9654	0.9651	0.9457	0.9583	0.9028	0.9691	0.9383
	0.9775	0.9655	0.9705	0.931	0.9771	0.9484	0.9678	0.9504	0.969	0.9578	0.969	0.9064	0.9664	0.935
	0.9769	0.973	0.9758	0.945	0.9704	0.9659	0.9716	0.9196	0.9658	0.971	0.9576	0.9452	0.9624	0.9109
	0.9779	0.9621	0.9734	0.9424	0.9709	0.9597	0.966	0.9486	0.9669	0.9592	0.959	0.9406	0.967	0.9295
N. violancea	0.905	0.8877	0.9103	0.9022	0.9092	0.9152	0.9146	0.8897	0.9122	0.9099	0.8884	0.884	0.9086	0.9149
	0.902	0.8991	0.9096	0.901	0.9102	0.9091	0.9114	0.9035	0.915	0.8997	0.8882	0.875	0.9114	0.905
	0.9034	0.8894	0.914	0.8903	0.9098	0.9058	0.9123	0.9008	0.9153	0.8954	0.8855	0.8823	0.91	0.9104
	0.9028	0.8953	0.906	0.9172	0.9115	0.909	0.9093	0.9083	0.9097	0.9163	0.8875	0.8901	0.9144	0.8963
	0.8998	0.9109	0.9092	0.9091	0.9116	0.9071	0.9085	0.9126	0.9133	0.9035	0.888	0.8878	0.9141	0.8887
	0.9017	0.9038	0.9152	0.8848	0.9132	0.9	0.915	0.8937	0.9101	0.9128	0.8885	0.882	0.9133	0.8993
	0.9026	0.8909	0.9084	0.9119	0.9098	0.9143	0.9158	0.8894	0.9124	0.9094	0.8863	0.8827	0.9123	0.8954
	0.9016	0.9027	0.9089	0.9064	0.9125	0.9051	0.9134	0.8981	0.9124	0.9083	0.8846	0.9014	0.9121	0.9043
	0.9036	0.8968	0.907	0.9089	0.9078	0.9164	0.9109	0.9039	0.9118	0.9089	0.8899	0.877	0.9144	0.8926
	0.9062	0.8801	0.9095	0.9038	0.9142	0.8986	0.9103	0.9083	0.9132	0.9054	0.888	0.8792	0.915	0.891
	0.9029	0.8957	0.9098	0.9036	0.911	0.9081	0.9121	0.9008	0.9125	0.907	0.8875	0.8841	0.9126	0.8998
