# Supplementary material for: Ecological Niche Modeling of Water Lily (Nymphaea L.) Species in Australia under Climate Change to Ascertain Habitat Suitability for Conservation Measures
Source: Plants (Basel). 2022 Jul 19;11(14):1874. doi: 10.3390/plants11141874 (PMC9322643; doi:10.3390/plants11141874)
Supplement: Supplementary file 1 [file plants-11-01874-s001.zip › Table S2.xlsx]

## Sheet: Sheet1
Table S2. Distribution change of water lily species (Nymphaea) in Australia, obtained by comparing binary changes between the current potential distribution with the past and the future changes
Species		LGM	MH	RCP(4550)	RCP(4570)	RCP(8550)	RCP(8570)
N. alba	range expansion	104380	61861.8	39434.6	40328.8	26113.3	22299.4
	stable	228980	292247	268962	265038	251115	239217
	range contraction	147610	82153.9	105439	109362	123286	135183
N. atrans	range expansion	10162.5	12071.8	34388.3	43565.3	54117.9	53748.3
	stable	141351	140674	194052	200212	205980	205221
	range contraction	130183	129731	76352.2	70193.1	64424.1	65183.7
N. nouchali	range expansion	81169.1	54794	46349.3	51304.3	59903.2	79703.8
	stable	222164	247421	256637	255288	259221	268398
	range contraction	128560	100411	91194.8	92544.4	88611.2	79433.9
N. violancea	range expansion	159061	120616	107602	169433	135790	133457
	stable	885900	893015	886228	908342	884435	875971
	range contraction	161451	149305	156092	133977	157884	166348
N. immutabilis	range expansion	263424	165269	144196	132898	139067	173945
	stable	543679	672335	664700	645882	664912	674996
	range contraction	323038	188964	196599	215416	196387	186303
N. carpentariae	range expansion	44305.6	133688	121850	57647.4	39447	113058
	stable	355621	392099	454451	372992	331444	417086
	range contraction	387530	350492	288141	369599	411148	325506
N. macrosperma	range expansion	284728	126593	139703	141554	166098	150462
	stable	361135	312318	343648	327260	341412	337324
	range contraction	39813.4	87859.3	56529.2	72917.2	58765.7	62853
N. elleniae	range expansion	48862.1	41491.7	57690.1	32910.1	52660.2	45330.9
	stable	139606	145621	162333	140797	150220	142644
	range contraction	56027.2	47712.4	31000.8	52537	43113.6	50689.3
N. ondinea	range expansion	8828	68817.6	27366.9	20325	14104.3	5358.4
	stable	30200.1	50422.4	38206.9	36708.2	37652.6	29440.5
	range contraction	83147.7	62740.6	74956.1	76454.8	75510.5	83722.6
N. hastifolia	range expansion	165023	75797.9	74627.6	74134.9	74874	77789.3
	stable	164776	124393	123900	135849	135726	141618
	range contraction	25786.1	65635.4	66128.1	54179.5	54302.6	48410.5
N. jacobsii	range expansion	161721	86644.7	144986	94954.4	91503.2	92679.3
	stable	84292.5	104382	111015	103823	103245	99061
	range contraction	41297.9	19819.9	13187.6	20379	20957.4	25141.2
N. georginae	range expansion	12899.7	78504	33713.9	13462.3	33267.7	9893
	stable	63916.7	102150	74314	70589.6	68649.8	65953.5
	range contraction	107019	68785.6	96621.8	100346	102286	104982
N. pubescens	range expansion	78373.5	91387.6	82248.8	82248.8	87685.8	72647.3
	stable	72319.6	109877	103804	103804	109395	109376
	range contraction	79318.2	40681	46754.2	46754.2	41163	41182.2
N. gigantea	range expansion	363815	432375	574951	660458	707135	670870
	stable	918541	874583	998592	1.02636e+06	1.02958e+06	1.03679e+06
	range contraction	170552	208822	84813.1	57049.7	53830	46619.2
