# Supplementary material for: Ecological Niche Modeling of Water Lily (Nymphaea L.) Species in Australia under Climate Change to Ascertain Habitat Suitability for Conservation Measures
Source: Plants (Basel). 2022 Jul 19;11(14):1874. doi: 10.3390/plants11141874 (PMC9322643; doi:10.3390/plants11141874)
Supplement: Supplementary file 1 [file plants-11-01874-s001.zip › Table S3.xlsx]

## Sheet: Sheet1
Table S3. The distribution localities for the Nymphaea species used for this study.
Species	Longitude	Latitude		Species	Longitude	Latitude		Species	Longitude	Latitude		Species	Longitude	Latitude		Species	Longitude	Latitude		Species	Longitude	Latitude		Species	Longitude	Latitude		Species	Longitude	Latitude		Species	Longitude	Latitude		Species	Longitude	Latitude		Species	Longitude	Latitude		Species	Longitude	Latitude		Species	Longitude
Nymphaea violacea	152.857	-30.9991		Nymphaea nouchali	152.69	-25.544		Nymphaea gigantea	152.673	-25.624		Nymphaea immutabilis	145.101	-17.665		Nymphaea macrosperma	143.664	-14.226		Nymphaea pubescens	132.165	-13.048		Nymphaea alba	144.314	-38.191		Nymphaea carpentariae	145.673	-22.604		Nymphaea ondinea	126.8	-14.8		Nymphaea hastifolia	131.169	-12.587		Nymphaea elleniae	145.123	-15.682		Nymphaea atrans	143.704	-14.272		Nymphaea georginae	137.913
Nymphaea violacea	152.952	-30.6799		Nymphaea nouchali	152.654	-25.578		Nymphaea gigantea	152.464	-25.725		Nymphaea immutabilis	142.599	-18.342		Nymphaea macrosperma	132.886	-12.079		Nymphaea pubescens	146.75	-19.3		Nymphaea alba	152.469	-31.935		Nymphaea carpentariae	144.208	-14.987		Nymphaea ondinea	125.958	-14.687		Nymphaea hastifolia	127.243	-14.011		Nymphaea elleniae	145.071	-15.674		Nymphaea atrans	143.676	-14.446		Nymphaea georginae	135.945
Nymphaea violacea	153.007	-28.6457		Nymphaea nouchali	152.971	-27.539		Nymphaea gigantea	152.425	-25.676		Nymphaea immutabilis	144.995	-15.615		Nymphaea macrosperma	132.219	-12.571		Nymphaea pubescens	132.219	-12.571		Nymphaea alba	151.004	-33.978		Nymphaea carpentariae	140.541	-18.031		Nymphaea ondinea	125.301	-15.815		Nymphaea hastifolia	131.09	-12.448		Nymphaea elleniae	143.676	-14.446		Nymphaea atrans	142.346	-15.989		Nymphaea georginae	144.22
Nymphaea violacea	152.973	-27.4739		Nymphaea nouchali	152.829	-27.521		Nymphaea gigantea	152.696	-25.79		Nymphaea immutabilis	143.557	-14.09		Nymphaea macrosperma	132.517	-12.9		Nymphaea pubescens	131.098	-12.336		Nymphaea alba	145.367	-38.055		Nymphaea carpentariae	144.142	-17.028		Nymphaea ondinea	125.346	-15.927		Nymphaea hastifolia	134.46	-14.704		Nymphaea elleniae	143.704	-14.272		Nymphaea atrans	142.023	-15.384		Nymphaea georginae	138.04
Nymphaea violacea	152.55	-26.9333		Nymphaea nouchali	152.769	-26.602		Nymphaea gigantea	151.258	-23.898		Nymphaea immutabilis	143.566	-15.12		Nymphaea macrosperma	132.672	-15.654		Nymphaea pubescens	131.068	-12.399		Nymphaea alba	145.205	-37.807		Nymphaea carpentariae	144.895	-18.888		Nymphaea ondinea	125.461	-15.103		Nymphaea hastifolia	132.519	-13.961		Nymphaea elleniae	143.024	-13.203		Nymphaea atrans	142.183	-15.462		Nymphaea georginae	137.835
Nymphaea violacea	152.93	-26.3878		Nymphaea nouchali	151.221	-23.969		Nymphaea gigantea	152.34	-27.483		Nymphaea immutabilis	142.862	-15.676		Nymphaea macrosperma	132.751	-15.483		Nymphaea pubescens	134.936	-12.197		Nymphaea alba	145.143	-37.841		Nymphaea carpentariae	141.111	-17.661		Nymphaea ondinea	125.439	-15.051		Nymphaea hastifolia	130.727	-13.265		Nymphaea elleniae	143.664	-14.226		Nymphaea atrans	143.718	-15.075		Nymphaea georginae	137.414
Nymphaea violacea	151.267	-24.2167		Nymphaea nouchali	152.769	-25.277		Nymphaea gigantea	152.416	-25.797		Nymphaea immutabilis	143.832	-14.471		Nymphaea macrosperma	131.349	-12.556		Nymphaea pubescens	134.989	-12.44		Nymphaea alba	147.5	-41.931		Nymphaea carpentariae	139.548	-17.748		Nymphaea ondinea	124.595	-15.391		Nymphaea hastifolia	132.857	-12.661		Nymphaea elleniae	142.857	-15.159		Nymphaea atrans	142.551	-13.572		Nymphaea georginae	138.12
Nymphaea violacea	151.183	-24		Nymphaea nouchali	153.168	-27.55		Nymphaea gigantea	152.425	-25.985		Nymphaea immutabilis	142.977	-18.359		Nymphaea macrosperma	132.883	-12.553		Nymphaea pubescens	135.019	-12.488		Nymphaea alba	144.559	-37.414		Nymphaea carpentariae	143.351	-18.301		Nymphaea ondinea	125.312	-15.428		Nymphaea hastifolia	129.195	-15.502		Nymphaea elleniae	141.826	-12.159		Nymphaea atrans	144.085	-18.372		Nymphaea georginae	137.068
Nymphaea violacea	151.083	-23.8		Nymphaea nouchali	152.975	-27.476		Nymphaea gigantea	152.48	-25.97		Nymphaea immutabilis	145.643	-17.247		Nymphaea macrosperma	135.9	-13.226		Nymphaea pubescens	131.465	-12.682		Nymphaea alba	148.212	-41.32		Nymphaea carpentariae	138.04	-19.74		Nymphaea ondinea	126.539	-14.796		Nymphaea hastifolia	130.835	-12.415		Nymphaea elleniae	142.395	-11.141		Nymphaea atrans	143.906	-14.639		Nymphaea georginae	138.126
Nymphaea violacea	151.167	-23.5		Nymphaea nouchali	152.122	-27.563		Nymphaea gigantea	144.057	-14.709		Nymphaea immutabilis	144.437	-15.469		Nymphaea macrosperma	132.743	-12.845		Nymphaea pubescens	146.727	-19.362		Nymphaea alba	144.136	-37.971		Nymphaea carpentariae	138.229	-18.454		Nymphaea ondinea	125.149	-14.477		Nymphaea hastifolia	125.271	-16.563		Nymphaea elleniae	143.405	-16.529		Nymphaea atrans	144.142	-14.707		Nymphaea georginae	137.085
Nymphaea violacea	150.617	-23.2167		Nymphaea nouchali	153.299	-28.46		Nymphaea gigantea	145.154	-15.426		Nymphaea immutabilis	145.981	-17.417		Nymphaea macrosperma	129.011	-15.622		Nymphaea pubescens	146.019	-17.518		Nymphaea alba	143.986	-38.519		Nymphaea carpentariae	145.022	-19.004		Nymphaea ondinea	125.705	-14.825		Nymphaea hastifolia	125.5	-16.75		Nymphaea elleniae	142.704	-16.537		Nymphaea atrans	145.225	-15.504		Nymphaea georginae	137.502
Nymphaea violacea	150.667	-23.2167		Nymphaea nouchali	153.149	-27.435		Nymphaea gigantea	143.572	-14.987		Nymphaea immutabilis	150.587	-23.105		Nymphaea macrosperma	128.31	-15.563		Nymphaea pubescens	133.02	-12.23		Nymphaea alba	139.45	-34.853		Nymphaea carpentariae	141.313	-17.115		Nymphaea ondinea	126.383	-14.233		Nymphaea hastifolia	135.201	-12.632		Nymphaea elleniae	138.923	-18.051		Nymphaea atrans	144.55	-14.47		Nymphaea georginae	137.502
Nymphaea violacea	150.587	-23.1054		Nymphaea nouchali	152.964	-26.835		Nymphaea gigantea	149.516	-22.347		Nymphaea immutabilis	130.937	-17.311		Nymphaea macrosperma	130.751	-13.749		Nymphaea pubescens	132.585	-12.749		Nymphaea alba	146.488	-38.208		Nymphaea carpentariae	140.56	-18.613		Nymphaea ondinea	125.168	-15.432		Nymphaea hastifolia	130.185	-13.149		Nymphaea elleniae	144.278	-16.551		Nymphaea atrans	144.25	-15.15		Nymphaea georginae	136.152
Nymphaea violacea	150.273	-22.7194		Nymphaea nouchali	152.682	-26.444		Nymphaea gigantea	152.446	-25.633		Nymphaea immutabilis	144.214	-14.988		Nymphaea macrosperma	133.018	-12.232		Nymphaea pubescens	130.191	-13.151		Nymphaea alba	145.388	-36.354		Nymphaea carpentariae	142.619	-18.271		Nymphaea ondinea	127.3	-14.033		Nymphaea hastifolia	130.967	-13.433		Nymphaea elleniae	141.73	-15.62		Nymphaea atrans	144.209	-14.69
Nymphaea violacea	150.22	-22.4256		Nymphaea nouchali	153.267	-27.534		Nymphaea gigantea	152.623	-25.614		Nymphaea immutabilis	141.855	-12.053		Nymphaea macrosperma	132.585	-12.815		Nymphaea pubescens	130.287	-13.129		Nymphaea alba	151.221	-33.733		Nymphaea carpentariae	138.043	-18.59		Nymphaea ondinea	124.867	-15.5		Nymphaea hastifolia	126.633	-14.3		Nymphaea elleniae	142.33	-11.15
Nymphaea violacea	148.772	-21.9775		Nymphaea nouchali	142.087	-11.989		Nymphaea gigantea	131.709	-12.576		Nymphaea immutabilis	145.12	-18.198		Nymphaea macrosperma	131.823	-13.09		Nymphaea pubescens	130.273	-13.39		Nymphaea alba	138.487	-35.513		Nymphaea carpentariae	141.82	-16.53		Nymphaea ondinea	125.5	-15.833		Nymphaea hastifolia	132.851	-12.432		Nymphaea elleniae	142.418	-11.082
Nymphaea violacea	148.6	-21.5744		Nymphaea nouchali	153.467	-28.2		Nymphaea gigantea	153.069	-30.363		Nymphaea immutabilis	145.049	-17.185		Nymphaea macrosperma	132.583	-12.75		Nymphaea pubescens	131.5	-12.302		Nymphaea alba	144.609	-37.309		Nymphaea carpentariae	141.059	-17.673		Nymphaea ondinea	126.486	-14.194		Nymphaea hastifolia	125.817	-14.781		Nymphaea elleniae	142.418	-10.915
Nymphaea violacea	149.2	-21.4		Nymphaea nouchali	146.151	-18.655		Nymphaea gigantea	151.253	-24.226		Nymphaea immutabilis	145.09	-19.966		Nymphaea macrosperma	132.451	-12.849		Nymphaea pubescens	132.851	-11.699		Nymphaea alba	142.543	-37.638		Nymphaea carpentariae	144.326	-18.157		Nymphaea ondinea	126.95	-14.083		Nymphaea hastifolia	130.918	-12.415		Nymphaea elleniae	142.368	-10.915
Nymphaea violacea	145.88	-20.9413		Nymphaea nouchali	146.765	-19.313		Nymphaea gigantea	147.207	-19.567		Nymphaea immutabilis	145.365	-16.804		Nymphaea macrosperma	130.588	-13.751		Nymphaea pubescens	134.968	-12.482		Nymphaea alba	138.686	-34.85		Nymphaea carpentariae	141.668	-15.665		Nymphaea ondinea	125.7	-14.7		Nymphaea hastifolia	131.201	-12.549		Nymphaea elleniae	141.909	-13.74
Nymphaea violacea	147.25	-20.25		Nymphaea nouchali	150.987	-34.135		Nymphaea gigantea	143.333	-25.174		Nymphaea immutabilis	145.154	-15.427		Nymphaea macrosperma	131.707	-12.6		Nymphaea pubescens	129.857	-13.752		Nymphaea alba	138.767	-35.1		Nymphaea carpentariae	142.768	-18.049		Nymphaea ondinea	126.667	-14.25		Nymphaea hastifolia	131.128	-12.388		Nymphaea elleniae	142.134	-11.219
Nymphaea violacea	145.97	-20.2455		Nymphaea nouchali	152.96	-26.402		Nymphaea gigantea	152.744	-31.641		Nymphaea immutabilis	141.136	-17.856		Nymphaea macrosperma	129.884	-13.985		Nymphaea pubescens	132.518	-12.849		Nymphaea alba	144.25	-35.83		Nymphaea carpentariae	141.08	-17.58		Nymphaea ondinea	125.622	-14.778		Nymphaea hastifolia	130.467	-13.198		Nymphaea elleniae	142.467	-11.15
Nymphaea violacea	145.931	-19.9809		Nymphaea nouchali	131.1	-12.531		Nymphaea gigantea	142.576	-14.778		Nymphaea immutabilis	139.548	-17.746		Nymphaea macrosperma	132.735	-11.815		Nymphaea pubescens	132.201	-12.615		Nymphaea alba	150.501	-33.698		Nymphaea carpentariae	140.25	-18.62		Nymphaea ondinea	125.75	-14.883		Nymphaea hastifolia	131.086	-12.514
Nymphaea violacea	147.934	-19.9508		Nymphaea nouchali	152.758	-26.913		Nymphaea gigantea	149.55	-25.483		Nymphaea immutabilis	141.162	-17.529		Nymphaea macrosperma	132.834	-12.495		Nymphaea pubescens	130.285	-13.015		Nymphaea alba	139.458	-35.252		Nymphaea carpentariae	140.17	-17.92		Nymphaea ondinea	126.617	-14.25		Nymphaea hastifolia	125.702	-14.831
Nymphaea violacea	146.617	-19.8667		Nymphaea nouchali	131.027	-12.193		Nymphaea gigantea	141.086	-17.641		Nymphaea immutabilis	140.554	-18.023		Nymphaea macrosperma	132.518	-12.849		Nymphaea pubescens	131.3	-12.567		Nymphaea alba	151.22	-33.85		Nymphaea carpentariae	139.585	-17.915		Nymphaea ondinea	125.833	-14.75		Nymphaea hastifolia	132.919	-12.664
Nymphaea violacea	147.17	-19.83		Nymphaea nouchali	153.094	-27.374		Nymphaea gigantea	150.299	-24.139		Nymphaea immutabilis	134.716	-14.737		Nymphaea macrosperma	132.2	-12.37		Nymphaea pubescens	132.283	-12.583		Nymphaea alba	149.42	-35.1		Nymphaea carpentariae	144.251	-18.748		Nymphaea ondinea	125.635	-14.832		Nymphaea hastifolia	130.486	-15.347
Nymphaea violacea	146.835	-19.7592		Nymphaea nouchali	153.355	-29.439		Nymphaea gigantea	145.643	-17.247		Nymphaea immutabilis	134.461	-14.705		Nymphaea macrosperma	130.168	-15.482		Nymphaea pubescens	132.57	-12.93		Nymphaea alba	146.018	-34.215		Nymphaea carpentariae	139.75	-17.961		Nymphaea ondinea	128	-17
Nymphaea violacea	145.95	-19.75		Nymphaea nouchali	153.377	-28.171		Nymphaea gigantea	153.206	-29.587		Nymphaea immutabilis	145.022	-19.004		Nymphaea macrosperma	132.28	-12.58		Nymphaea pubescens	131.73	-12.52		Nymphaea alba	151.65	-30.483		Nymphaea carpentariae	144.261	-23.381		Nymphaea ondinea	128	-17.5
Nymphaea violacea	147.4	-19.59		Nymphaea nouchali	152.746	-27.49		Nymphaea gigantea	150.353	-23.155		Nymphaea immutabilis	144.142	-14.708		Nymphaea macrosperma	132.85	-12.45		Nymphaea pubescens	131.57	-12.62		Nymphaea alba	145.367	-37.667		Nymphaea carpentariae	141.128	-17.852		Nymphaea ondinea	126.668	-14.332
Nymphaea violacea	146.83	-19.5		Nymphaea nouchali	153.521	-28.21		Nymphaea gigantea	152.811	-31.436		Nymphaea immutabilis	142.708	-13.546		Nymphaea macrosperma	143.926	-14.607		Nymphaea pubescens	132.87	-12.55		Nymphaea alba	150.749	-34.797		Nymphaea carpentariae	143.313	-18.535		Nymphaea ondinea	126.635	-14.299
Nymphaea violacea	146.726	-19.4568		Nymphaea nouchali	152.596	-25.543		Nymphaea gigantea	152.766	-30.957		Nymphaea immutabilis	145.333	-16.689		Nymphaea macrosperma	130.401	-15.499		Nymphaea pubescens	133.035	-12.749		Nymphaea alba	145.483	-37.979		Nymphaea carpentariae	141.633	-15.45		Nymphaea ondinea	126.7	-14.283
Nymphaea violacea	147.061	-19.3472		Nymphaea nouchali	152.717	-25.847		Nymphaea gigantea	152.48	-31.854		Nymphaea immutabilis	146.75	-19.249		Nymphaea macrosperma	141.143	-17.873		Nymphaea pubescens	132.87	-12.47		Nymphaea alba	151.483	-33.235						Nymphaea ondinea	125.1	-15.467
Nymphaea violacea	146.858	-19.3361		Nymphaea nouchali	152.977	-27.369		Nymphaea gigantea	145.071	-18.112		Nymphaea immutabilis	142.701	-13.451		Nymphaea macrosperma	132.835	-12.632		Nymphaea pubescens	131.28	-12.3		Nymphaea alba	151.478	-33.062						Nymphaea ondinea	125.583	-15.8
Nymphaea violacea	146.751	-19.2485		Nymphaea nouchali	153.092	-30.308		Nymphaea gigantea	145.575	-20.133		Nymphaea immutabilis	145.129	-17.704		Nymphaea macrosperma	132.935	-12.682		Nymphaea pubescens	132.967	-12.433		Nymphaea alba	151.701	-32.884						Nymphaea ondinea	126.9	-14.8
Nymphaea violacea	146.632	-19.1812		Nymphaea nouchali	153.109	-26.814		Nymphaea gigantea	145.581	-20.009		Nymphaea immutabilis	143.906	-14.639		Nymphaea macrosperma	141.834	-13.349		Nymphaea pubescens	145.917	-18.467		Nymphaea alba	147.546	-30.839
Nymphaea violacea	138.567	-19.1167		Nymphaea nouchali	152.68	-25.751		Nymphaea gigantea	145.62	-19.951		Nymphaea immutabilis	143.731	-14.709		Nymphaea macrosperma	132.085	-14.699		Nymphaea pubescens	145.976	-18.457		Nymphaea alba	147.527	-30.767
Nymphaea violacea	146.45	-19.1093		Nymphaea nouchali	145.699	-16.834		Nymphaea gigantea	145.12	-18.198		Nymphaea immutabilis	146.038	-17.571		Nymphaea macrosperma	133	-12.333		Nymphaea pubescens	131.758	-12.482		Nymphaea alba	145.539	-37.643
Nymphaea violacea	138.726	-19.0186		Nymphaea nouchali	145.77	-16.92		Nymphaea gigantea	150.622	-23.471		Nymphaea immutabilis	145.062	-18.21		Nymphaea macrosperma	143.918	-15.215		Nymphaea pubescens	131.62	-12.313		Nymphaea alba	144.792	-37.702
Nymphaea violacea	141	-19		Nymphaea nouchali	146.283	-18.7		Nymphaea gigantea	151.37	-33.462		Nymphaea immutabilis	142.619	-18.271		Nymphaea macrosperma	134.051	-12.232		Nymphaea pubescens	132.888	-12.048		Nymphaea alba	150.913	-33.683
Nymphaea violacea	138.511	-18.7746		Nymphaea nouchali	145.35	-15.883		Nymphaea gigantea	152.922	-30.663		Nymphaea immutabilis	145.58	-19.97		Nymphaea macrosperma	131.218	-12.365		Nymphaea pubescens	131.609	-12.649		Nymphaea alba	152.931	-26.388
Nymphaea violacea	138.42	-18.75		Nymphaea nouchali	142.692	-9.405		Nymphaea gigantea	149.159	-21.157		Nymphaea immutabilis	129.039	-15.972		Nymphaea macrosperma	141.801	-15.199		Nymphaea pubescens	132.984	-12.259		Nymphaea alba	152.89	-26.69
Nymphaea violacea	146.133	-18.7167		Nymphaea nouchali	146.05	-17.983		Nymphaea gigantea	148.106	-19.945		Nymphaea immutabilis	146.836	-19.758		Nymphaea macrosperma	144.705	-15.281		Nymphaea pubescens	131.7	-12.454		Nymphaea alba	150.849	-34.465
Nymphaea violacea	138.493	-18.7068		Nymphaea nouchali	145.258	-15.492		Nymphaea gigantea	126.175	-17.549		Nymphaea immutabilis	145.123	-15.091		Nymphaea macrosperma	128.267	-15.483		Nymphaea pubescens	131.637	-12.72		Nymphaea alba	153.124	-30.298
Nymphaea violacea	138.49	-18.6166		Nymphaea nouchali	145.4	-16.267		Nymphaea gigantea	146.859	-21.664		Nymphaea immutabilis	145.227	-15.507		Nymphaea macrosperma	133.117	-14.933		Nymphaea pubescens	134.662	-12.245		Nymphaea alba	145.162	-38.224
Nymphaea violacea	138.585	-18.5818		Nymphaea nouchali	145.75	-16.97		Nymphaea gigantea	153.091	-29.767		Nymphaea immutabilis	144.058	-14.754		Nymphaea macrosperma	141.084	-17.582		Nymphaea pubescens	134.467	-12.144		Nymphaea alba	144.314	-38.145
Nymphaea violacea	124.717	-18.55		Nymphaea nouchali	132.869	-12.464		Nymphaea gigantea	146.449	-19.091		Nymphaea immutabilis	143.839	-14.667		Nymphaea macrosperma	128.258	-15.588		Nymphaea pubescens	132.066	-12.397		Nymphaea alba	151.496	-32.814
Nymphaea violacea	137.952	-18.5138		Nymphaea nouchali	130.967	-13.433		Nymphaea gigantea	150.959	-28.466		Nymphaea immutabilis	146.727	-19.362		Nymphaea macrosperma	138.58	-17.88		Nymphaea pubescens	132.419	-12.581		Nymphaea alba	151.254	-33.905
Nymphaea violacea	144.25	-18.3833		Nymphaea nouchali	136.297	-12.438		Nymphaea gigantea	152.072	-32.758		Nymphaea immutabilis	138.043	-18.59		Nymphaea macrosperma	132.95	-12.43		Nymphaea pubescens	132.169	-12.547		Nymphaea alba	151.147	-33.886
Nymphaea violacea	125.58	-18.2917		Nymphaea nouchali	145.744	-16.882		Nymphaea gigantea	138.04	-19.74		Nymphaea immutabilis	135.936	-18.642		Nymphaea macrosperma	136.385	-15.649		Nymphaea pubescens	132.152	-12.414		Nymphaea alba	138.325	-35.587
Nymphaea violacea	124.498	-18.2747		Nymphaea nouchali	146.632	-19.181		Nymphaea gigantea	149.576	-25.223		Nymphaea immutabilis	128.3	-15.6		Nymphaea macrosperma	131.117	-12.583		Nymphaea pubescens	132.902	-12.164		Nymphaea alba	147.245	-43.026
Nymphaea violacea	137.068	-18.1152		Nymphaea nouchali	145.415	-16.344		Nymphaea gigantea	144.261	-23.381		Nymphaea immutabilis	146.217	-21.283		Nymphaea macrosperma	131.251	-12.632		Nymphaea pubescens	132.552	-12.814		Nymphaea alba	138.809	-35.499
Nymphaea violacea	140.56	-18.0235		Nymphaea nouchali	131.308	-12.568		Nymphaea gigantea	153.167	-30.163		Nymphaea immutabilis	141.817	-16.533		Nymphaea macrosperma	142.259	-15.84		Nymphaea pubescens	131.286	-12.397		Nymphaea alba	139.201	-34.832
Nymphaea violacea	145.15	-17.92		Nymphaea nouchali	129.658	-15.764		Nymphaea gigantea	138.229	-18.454		Nymphaea immutabilis	125.1	-16.9		Nymphaea macrosperma	131.585	-12.749		Nymphaea pubescens	136.297	-12.438
Nymphaea violacea	140.17	-17.92		Nymphaea nouchali	146.018	-18.051		Nymphaea gigantea	151.332	-24.418		Nymphaea immutabilis	144.558	-14.475		Nymphaea macrosperma	131.538	-12.321		Nymphaea pubescens	132.52	-12.894
Nymphaea violacea	138.58	-17.88		Nymphaea nouchali	146.426	-19.057		Nymphaea gigantea	150.186	-26.669		Nymphaea immutabilis	145.33	-16.75		Nymphaea macrosperma	130.274	-13.389
Nymphaea violacea	139.55	-17.8167		Nymphaea nouchali	145.572	-16.673		Nymphaea gigantea	137.493	-20.025		Nymphaea immutabilis	145.5	-17.02		Nymphaea macrosperma	131.509	-12.649
Nymphaea violacea	130.591	-17.7847		Nymphaea nouchali	152.922	-27.441		Nymphaea gigantea	146.142	-18.758		Nymphaea immutabilis	144.25	-15.15		Nymphaea macrosperma	131.613	-12.318
Nymphaea violacea	122.261	-17.78		Nymphaea nouchali	153.372	-28.087		Nymphaea gigantea	138.052	-18.587		Nymphaea immutabilis	144.17	-14.85		Nymphaea macrosperma	130.387	-13.323
Nymphaea violacea	137.683	-17.75		Nymphaea nouchali	152.926	-27.307		Nymphaea gigantea	145.075	-19.894		Nymphaea immutabilis	145.05	-18.7		Nymphaea macrosperma	130.508	-13.019
Nymphaea violacea	146.109	-17.6901		Nymphaea nouchali	153.011	-30.505		Nymphaea gigantea	152.824	-30.725		Nymphaea immutabilis	145	-15.75		Nymphaea macrosperma	133.727	-11.976
Nymphaea violacea	141.089	-17.6435		Nymphaea nouchali	152.786	-27.806		Nymphaea gigantea	146.77	-19.233		Nymphaea immutabilis	144.325	-15.192		Nymphaea macrosperma	131.654	-12.355
Nymphaea violacea	139.186	-17.5932		Nymphaea nouchali	153.347	-27.941		Nymphaea gigantea	145.062	-18.21		Nymphaea immutabilis	145.426	-17.123		Nymphaea macrosperma	130.381	-13.174
Nymphaea violacea	126.175	-17.5494		Nymphaea nouchali	152.9	-27.4		Nymphaea gigantea	141.313	-17.115		Nymphaea immutabilis	145.2	-17.142		Nymphaea macrosperma	130.441	-13.274
Nymphaea violacea	130.519	-17.5472		Nymphaea nouchali	152.573	-31.973		Nymphaea gigantea	142.4	-18.355		Nymphaea immutabilis	145.25	-15.75		Nymphaea macrosperma	135.039	-12.437
Nymphaea violacea	126.111	-17.5255		Nymphaea nouchali	153.037	-29.076		Nymphaea gigantea	140.56	-18.613		Nymphaea immutabilis	126.3	-17.2		Nymphaea macrosperma	134.967	-12.341
Nymphaea violacea	123.727	-17.4542		Nymphaea nouchali	150.838	-33.954		Nymphaea gigantea	140.592	-18.448		Nymphaea immutabilis	150.67	-23.33		Nymphaea macrosperma	132.419	-14.881
Nymphaea violacea	127.611	-17.4283		Nymphaea nouchali	152.923	-30.927		Nymphaea gigantea	143.352	-18.3		Nymphaea immutabilis	151	-23.83		Nymphaea macrosperma	132.694	-13.047
Nymphaea violacea	130.836	-17.4139		Nymphaea nouchali	151.767	-32.804		Nymphaea gigantea	143.478	-18.293		Nymphaea immutabilis	147.5	-19.75		Nymphaea macrosperma	132.669	-12.647
Nymphaea violacea	124.55	-17.3667		Nymphaea nouchali	150.679	-34.771		Nymphaea gigantea	146.236	-22.069		Nymphaea immutabilis	150.67	-23.17		Nymphaea macrosperma	132.902	-12.647
Nymphaea violacea	124.887	-17.3364		Nymphaea nouchali	151.856	-32.8		Nymphaea gigantea	152.891	-29.686		Nymphaea immutabilis	147.25	-20.25		Nymphaea macrosperma	131.652	-12.697
Nymphaea violacea	138.233	-17.3333		Nymphaea nouchali	152.826	-31.567		Nymphaea gigantea	146.632	-19.181		Nymphaea immutabilis	145.918	-19.748		Nymphaea macrosperma	132.202	-12.614
Nymphaea violacea	124.62	-17.33		Nymphaea nouchali	151.405	-33.36		Nymphaea gigantea	145.964	-20.225		Nymphaea immutabilis	144.317	-18.15		Nymphaea macrosperma	134.969	-12.481
Nymphaea violacea	125.3	-17.3167		Nymphaea nouchali	150.839	-33.722		Nymphaea gigantea	153.054	-29.673		Nymphaea immutabilis	141.6	-15.72		Nymphaea macrosperma	130.719	-13.664
Nymphaea violacea	125.85	-17.3		Nymphaea nouchali	150.813	-33.884		Nymphaea gigantea	151.926	-24.507		Nymphaea immutabilis	141.667	-15.667		Nymphaea macrosperma	133.285	-14.914
Nymphaea violacea	123.85	-17.27		Nymphaea nouchali	151.911	-30.525		Nymphaea gigantea	149.823	-27.229		Nymphaea immutabilis	141.8	-15.2		Nymphaea macrosperma	136.369	-16.081
Nymphaea violacea	126.9	-17.27		Nymphaea nouchali	150.698	-33.552		Nymphaea gigantea	150.693	-26.69		Nymphaea immutabilis	142.776	-18.057		Nymphaea macrosperma	130.686	-13.747
Nymphaea violacea	126.43	-17.2		Nymphaea nouchali	153.15	-30.031		Nymphaea gigantea	150.107	-26.986		Nymphaea immutabilis	145.967	-17.333		Nymphaea macrosperma	133.419	-14.881
Nymphaea violacea	126.25	-17.2		Nymphaea nouchali	153.207	-30.004		Nymphaea gigantea	149.785	-25.621		Nymphaea immutabilis	141.084	-17.582
Nymphaea violacea	128.6	-17.1833		Nymphaea nouchali	152.432	-31.857		Nymphaea gigantea	150.803	-28.589		Nymphaea immutabilis	130.717	-13.733
Nymphaea violacea	144.5	-17.1808		Nymphaea nouchali	152.964	-30.718		Nymphaea gigantea	152.243	-25.573		Nymphaea immutabilis	150.25	-22.75
Nymphaea violacea	125.28	-17.17		Nymphaea nouchali	153.537	-28.512		Nymphaea gigantea	149.67	-27.2		Nymphaea immutabilis	143.359	-18.29
Nymphaea violacea	125.33	-17.17		Nymphaea nouchali	153.007	-28.646		Nymphaea gigantea	152.626	-27.69		Nymphaea immutabilis	145.25	-16.667
Nymphaea violacea	128.735	-17.1653		Nymphaea nouchali	153.583	-28.686		Nymphaea gigantea	149.751	-27.082		Nymphaea immutabilis	145.167	-17.917
Nymphaea violacea	137.769	-17.1638		Nymphaea nouchali	152.826	-30.418		Nymphaea gigantea	146.226	-21.29		Nymphaea immutabilis	147.18	-19.57
Nymphaea violacea	145.2	-17.1417		Nymphaea nouchali	152.906	-31.473		Nymphaea gigantea	151.053	-25.712		Nymphaea immutabilis	146.183	-18.5
Nymphaea violacea	125.182	-17.1071		Nymphaea nouchali	153.054	-29.509		Nymphaea gigantea	150.418	-23.415		Nymphaea immutabilis	134.251	-19.265
Nymphaea violacea	139.085	-17.0818		Nymphaea nouchali	150.785	-33.528		Nymphaea gigantea	146.18	-18.72		Nymphaea immutabilis	132.9	-12.183
Nymphaea violacea	144.284	-17.0358		Nymphaea nouchali	153.56	-28.602		Nymphaea gigantea	152.952	-29.632		Nymphaea immutabilis	140.183	-17.933
Nymphaea violacea	145.5	-16.9833		Nymphaea nouchali	152.812	-29.795		Nymphaea gigantea	153.026	-29.607		Nymphaea immutabilis	138.567	-17.9
Nymphaea violacea	122.75	-16.9667		Nymphaea nouchali	153.064	-30.366		Nymphaea gigantea	153.062	-29.543		Nymphaea immutabilis	138.25	-17.27
Nymphaea violacea	122.667	-16.9667		Nymphaea nouchali	153.451	-27.071		Nymphaea gigantea	153.052	-29.41		Nymphaea immutabilis	145.176	-15.09
Nymphaea violacea	125.58	-16.95		Nymphaea nouchali	148.203	-23.533		Nymphaea gigantea	153.207	-29.388		Nymphaea immutabilis	143.75	-15
Nymphaea violacea	125.779	-16.9269		Nymphaea nouchali	153.022	-30.118		Nymphaea gigantea	132.024	-12.824		Nymphaea immutabilis	134.22	-20.8
Nymphaea violacea	125.07	-16.92		Nymphaea nouchali	153.127	-27.081		Nymphaea gigantea	142.067	-15.967		Nymphaea immutabilis	145.418	-16.915
Nymphaea violacea	145.4	-16.9		Nymphaea nouchali	153.027	-28.817		Nymphaea gigantea	132.341	-12.61		Nymphaea immutabilis	145.418	-16.748
Nymphaea violacea	122.491	-16.89		Nymphaea nouchali	152.831	-31.458		Nymphaea gigantea	145.209	-17.14		Nymphaea immutabilis	145.418	-17.582
Nymphaea violacea	137.811	-16.8838		Nymphaea nouchali	153.623	-28.653		Nymphaea gigantea	125.968	-16.832		Nymphaea immutabilis	131.667	-12.483
Nymphaea violacea	130.201	-16.8819		Nymphaea nouchali	153.199	-27.674		Nymphaea gigantea	132.083	-14.7		Nymphaea immutabilis	145.501	-17.498
Nymphaea violacea	144.876	-16.8735		Nymphaea nouchali	151.471	-33.167		Nymphaea gigantea	125.833	-14.75		Nymphaea immutabilis	147.35	-19.55
Nymphaea violacea	145.368	-16.8653		Nymphaea nouchali	153.148	-29.978		Nymphaea gigantea	150.751	-23.748		Nymphaea immutabilis	126.2	-17.2
Nymphaea violacea	137.251	-16.8652		Nymphaea nouchali	153.063	-29.896		Nymphaea gigantea	131.217	-12.367		Nymphaea immutabilis	134.269	-20.797
Nymphaea violacea	145.367	-16.8167		Nymphaea nouchali	151.468	-33.113		Nymphaea gigantea	132.692	-13.05		Nymphaea immutabilis	130.402	-17.497
Nymphaea violacea	136.55	-16.8		Nymphaea nouchali	152.81	-31.186		Nymphaea gigantea	143.274	-25		Nymphaea immutabilis	145.25	-15.467
Nymphaea violacea	131.219	-16.7972		Nymphaea nouchali	152.449	-32.094		Nymphaea gigantea	152.751	-27.748		Nymphaea immutabilis	150.467	-23.367
Nymphaea violacea	123.926	-16.7967		Nymphaea nouchali	152.522	-32.342		Nymphaea gigantea	128.717	-15.967
Nymphaea violacea	137.101	-16.7924		Nymphaea nouchali	152.544	-32.221		Nymphaea gigantea	131.134	-13.332
Nymphaea violacea	125.833	-16.7833		Nymphaea nouchali	153	-31.118		Nymphaea gigantea	145.133	-15.1
Nymphaea violacea	145.33	-16.75		Nymphaea nouchali	153.518	-28.324		Nymphaea gigantea	151.501	-24.498
Nymphaea violacea	136.468	-16.7486		Nymphaea nouchali	151.797	-32.584		Nymphaea gigantea	150.584	-23.582
Nymphaea violacea	135.633	-16.7167		Nymphaea nouchali	152.959	-26.917		Nymphaea gigantea	149.584	-22.415
Nymphaea violacea	136.231	-16.7067		Nymphaea nouchali	151.849	-25.73		Nymphaea gigantea	152.834	-29.665
Nymphaea violacea	135.432	-16.6864		Nymphaea nouchali	153.452	-29.002		Nymphaea gigantea	152.675	-27.675
Nymphaea violacea	145.326	-16.6862		Nymphaea nouchali	150.091	-29.767		Nymphaea gigantea	153.2	-29.517
Nymphaea violacea	135.67	-16.68		Nymphaea nouchali	152.369	-32.121		Nymphaea gigantea	153.13	-29.67
Nymphaea violacea	125.492	-16.6517		Nymphaea nouchali	151.293	-33.359		Nymphaea gigantea	153.15	-29.72
Nymphaea violacea	129.8	-16.6		Nymphaea nouchali	153.469	-27.575		Nymphaea gigantea	140.917	-17.75
Nymphaea violacea	144.85	-16.5986		Nymphaea nouchali	152.072	-32.758		Nymphaea gigantea	153.402	-27.134
Nymphaea violacea	143.566	-16.566		Nymphaea nouchali	152.875	-31.43		Nymphaea gigantea	150.07	-24.87
Nymphaea violacea	129.686	-16.5528		Nymphaea nouchali	151.26	-23.854		Nymphaea gigantea	149.959	-27.19
Nymphaea violacea	125.217	-16.5333		Nymphaea nouchali	152.54	-32.057		Nymphaea gigantea	149.193	-27.24
Nymphaea violacea	145.123	-16.5266		Nymphaea nouchali	150.85	-33.807		Nymphaea gigantea	134.251	-19.265
Nymphaea violacea	129.992	-16.5144		Nymphaea nouchali	153.095	-27.581		Nymphaea gigantea	135.7	-11.95
Nymphaea violacea	126.4	-16.5		Nymphaea nouchali	153.063	-27.631		Nymphaea gigantea	127.2	-15.283
Nymphaea violacea	145.453	-16.4945		Nymphaea nouchali	153.52	-28.8		Nymphaea gigantea	152.393	-27.573
Nymphaea violacea	125.351	-16.482		Nymphaea nouchali	151.482	-33.242		Nymphaea gigantea	131	-13
Nymphaea violacea	144.872	-16.4648		Nymphaea nouchali	147.845	-19.947		Nymphaea gigantea	152.5	-27.5
Nymphaea violacea	136.167	-16.45		Nymphaea nouchali	153.055	-29.671		Nymphaea gigantea	152.75	-31
Nymphaea violacea	126.8	-16.4283		Nymphaea nouchali	151.638	-24.245		Nymphaea gigantea	128	-17.5
Nymphaea violacea	127.186	-16.4063		Nymphaea nouchali	153.053	-30.957		Nymphaea gigantea	146	-19.5
Nymphaea violacea	135.7	-16.3667		Nymphaea nouchali	153.29	-28.746		Nymphaea gigantea	150.5	-23
Nymphaea violacea	124.971	-16.3458		Nymphaea nouchali	153.079	-26.603		Nymphaea gigantea	128	-17
Nymphaea violacea	137.783	-16.3333		Nymphaea nouchali	153.09	-26.724		Nymphaea gigantea	130.5	-17.5
Nymphaea violacea	145.41	-16.3287		Nymphaea nouchali	152.23	-25.57		Nymphaea gigantea	149	-24
Nymphaea violacea	144.718	-16.2699		Nymphaea nouchali	152.926	-27.607		Nymphaea gigantea	142.5	-19.5
Nymphaea violacea	135.659	-16.264		Nymphaea nouchali	153.016	-30.221		Nymphaea gigantea	134.5	-13
Nymphaea violacea	144.761	-16.1671		Nymphaea nouchali	151.218	-33.915		Nymphaea gigantea	147	-22
Nymphaea violacea	127.753	-16.1511		Nymphaea nouchali	153.38	-29.1		Nymphaea gigantea	143	-16
Nymphaea violacea	129.796	-16.1209		Nymphaea nouchali	151.201	-33.498		Nymphaea gigantea	135.833	-16
Nymphaea violacea	130.431	-16.1167		Nymphaea nouchali	152.3	-25.27		Nymphaea gigantea	126.5	-17
Nymphaea violacea	136.685	-16.1152		Nymphaea nouchali	152.844	-29.588		Nymphaea gigantea	141	-19
Nymphaea violacea	144.777	-16.1073		Nymphaea nouchali	152.904	-29.571		Nymphaea gigantea	150.5	-27.5
Nymphaea violacea	130.486	-16.0639		Nymphaea nouchali	152.985	-29.605		Nymphaea gigantea	124.583	-15.417
Nymphaea violacea	130.41	-16.0625		Nymphaea nouchali	153.036	-29.552		Nymphaea gigantea	150.317	-28.483
Nymphaea violacea	128.735	-16.0314		Nymphaea nouchali	152.988	-29.497		Nymphaea gigantea	145.167	-15.333
Nymphaea violacea	130.463	-16.0192		Nymphaea nouchali	153.051	-29.398		Nymphaea gigantea	146.168	-18.649
Nymphaea violacea	127.917	-16		Nymphaea nouchali	153.123	-29.465		Nymphaea gigantea	147.333	-19.567
Nymphaea violacea	143	-16		Nymphaea nouchali	153.102	-29.411		Nymphaea gigantea	145	-15
Nymphaea violacea	135.833	-16		Nymphaea nouchali	153.24	-29.367		Nymphaea gigantea	149.909	-27.173
Nymphaea violacea	136.268	-15.9986		Nymphaea nouchali	153.138	-29.509		Nymphaea gigantea	153.267	-28.983
Nymphaea violacea	128.717	-15.9667		Nymphaea nouchali	153.028	-29.728		Nymphaea gigantea	153	-29.75
Nymphaea violacea	127.441	-15.96		Nymphaea nouchali	153.01	-29.775		Nymphaea gigantea	148.57	-20.43
Nymphaea violacea	135.757	-15.9549		Nymphaea nouchali	153.096	-29.777		Nymphaea gigantea	152.676	-27.823
Nymphaea violacea	129.923	-15.8834		Nymphaea nouchali	153.14	-29.695		Nymphaea gigantea	152.626	-27.89
Nymphaea violacea	134.567	-15.8667		Nymphaea nouchali	153.131	-29.643		Nymphaea gigantea	152.567	-26.95
Nymphaea violacea	136.483	-15.8667		Nymphaea nouchali	153.171	-29.559		Nymphaea gigantea	148.751	-25.082
Nymphaea violacea	127.361	-15.8644		Nymphaea nouchali	153.236	-29.454		Nymphaea gigantea	127.844	-15.607
Nymphaea violacea	127.557	-15.8381		Nymphaea nouchali	152.795	-31.025		Nymphaea gigantea	151.2	-24
Nymphaea violacea	127.648	-15.8381		Nymphaea nouchali	152.849	-31.035		Nymphaea gigantea	152.759	-27.94
Nymphaea violacea	135.426	-15.8286		Nymphaea nouchali	152.881	-30.997		Nymphaea gigantea	152.918	-27.082
Nymphaea violacea	129.33	-15.7956		Nymphaea nouchali	152.828	-30.989		Nymphaea gigantea	152.967	-27.05
Nymphaea violacea	128.767	-15.7833		Nymphaea nouchali	152.864	-30.949		Nymphaea gigantea	130.033	-15.75
Nymphaea violacea	129.036	-15.7806		Nymphaea nouchali	152.767	-31.093		Nymphaea gigantea	133.05	-12.31
Nymphaea violacea	130.036	-15.7639		Nymphaea nouchali	152.868	-31.083		Nymphaea gigantea	145.63	-16.82
Nymphaea violacea	144.266	-15.7506		Nymphaea nouchali	152.937	-31.078		Nymphaea gigantea	146.786	-19.291
Nymphaea violacea	145	-15.75		Nymphaea nouchali	152.975	-31.022		Nymphaea gigantea	147.482	-19.625
Nymphaea violacea	137.068	-15.7486		Nymphaea nouchali	151.22	-33.83		Nymphaea gigantea	150.968	-24.037
Nymphaea violacea	130.56	-15.7336		Nymphaea nouchali	153.043	-26.223		Nymphaea gigantea	153.058	-26.701
Nymphaea violacea	143.565	-15.6922		Nymphaea nouchali	153.418	-27.582		Nymphaea gigantea	152.223	-32.608
Nymphaea violacea	145.119	-15.6864		Nymphaea nouchali	153.334	-29.498		Nymphaea gigantea	153.1	-29.5
Nymphaea violacea	130.48	-15.67		Nymphaea nouchali	153.168	-28.665		Nymphaea gigantea	152.684	-27.771
Nymphaea violacea	130.383	-15.6586		Nymphaea nouchali	143.13	-29.67		Nymphaea gigantea	145.8	-16.917
Nymphaea violacea	136.383	-15.65		Nymphaea nouchali	152.97	-31.18		Nymphaea gigantea	152.7	-27.6
Nymphaea violacea	135.718	-15.6352		Nymphaea nouchali	152.77	-31.33
Nymphaea violacea	130.452	-15.6306		Nymphaea nouchali	152.8	-30.95
Nymphaea violacea	128.085	-15.6292		Nymphaea nouchali	152.62	-29.18
Nymphaea violacea	135.462	-15.6262		Nymphaea nouchali	152.95	-27.07
Nymphaea violacea	129.058	-15.6196		Nymphaea nouchali	152.92	-31.2
Nymphaea violacea	141.733	-15.6167		Nymphaea nouchali	150.83	-33.42
Nymphaea violacea	130.35	-15.5833		Nymphaea nouchali	152.95	-26.3
Nymphaea violacea	144.441	-15.5732		Nymphaea nouchali	153.083	-26.417
Nymphaea violacea	128.317	-15.5667		Nymphaea nouchali	153.117	-26.383
Nymphaea violacea	126.217	-15.5667		Nymphaea nouchali	153.083	-29.6
Nymphaea violacea	132.651	-15.5313		Nymphaea nouchali	146	-19.5
Nymphaea violacea	129.159	-15.5287		Nymphaea nouchali	152.744	-25.504
Nymphaea violacea	135.718	-15.5075		Nymphaea nouchali	152.5	-27.5
Nymphaea violacea	145.224	-15.507		Nymphaea nouchali	152.75	-31
Nymphaea violacea	144.484	-15.5017		Nymphaea nouchali	151	-34
Nymphaea violacea	135.4	-15.5		Nymphaea nouchali	150.5	-23
Nymphaea violacea	145.17	-15.5		Nymphaea nouchali	153.35	-28.617
Nymphaea violacea	144.35	-15.5		Nymphaea nouchali	152.651	-31.798
Nymphaea violacea	145.007	-15.4903		Nymphaea nouchali	152.87	-30.77
Nymphaea violacea	128.267	-15.4833		Nymphaea nouchali	152.23	-32.35
Nymphaea violacea	128.5	-15.4833		Nymphaea nouchali	152.62	-31.67
Nymphaea violacea	141.758	-15.475		Nymphaea nouchali	151.118	-34.115
Nymphaea violacea	125.1	-15.47		Nymphaea nouchali	150.468	-33.198
Nymphaea violacea	129.345	-15.4625		Nymphaea nouchali	153.2	-30.1
Nymphaea violacea	141.658	-15.4583		Nymphaea nouchali	152.85	-31.5
Nymphaea violacea	124.667	-15.4333		Nymphaea nouchali	153	-25.917
Nymphaea violacea	126.3	-15.4333		Nymphaea nouchali	152.676	-26.19
Nymphaea violacea	145.17	-15.43		Nymphaea nouchali	153.03	-31.05
Nymphaea violacea	145.043	-15.4186		Nymphaea nouchali	151.451	-33.065
Nymphaea violacea	124.583	-15.4167		Nymphaea nouchali	153.084	-27.248
Nymphaea violacea	130.875	-15.4054		Nymphaea nouchali	153.217	-27.733
Nymphaea violacea	141.712	-15.405		Nymphaea nouchali	153.08	-27.42
Nymphaea violacea	135.356	-15.3716		Nymphaea nouchali	153.05	-27.3
Nymphaea violacea	134.831	-15.3653		Nymphaea nouchali	152.83	-31.13
Nymphaea violacea	129.692	-15.3609		Nymphaea nouchali	153.5	-28.4
Nymphaea violacea	135.322	-15.2946		Nymphaea nouchali	151.279	-23.735
Nymphaea violacea	127.2	-15.2833
Nymphaea violacea	145.33	-15.27
Nymphaea violacea	126.717	-15.2667
Nymphaea violacea	143.917	-15.2167
Nymphaea violacea	125.728	-15.2099
Nymphaea violacea	126.161	-15.195
Nymphaea violacea	144.359	-15.1901
Nymphaea violacea	127.85	-15.1333
Nymphaea violacea	126.12	-15.13
Nymphaea violacea	129.895	-15.1195
Nymphaea violacea	130.388	-15.1167
Nymphaea violacea	131.618	-15.1153
Nymphaea violacea	145.133	-15.1
Nymphaea violacea	133.201	-15.0986
Nymphaea violacea	130.541	-15.0722
Nymphaea violacea	130.475	-15.0683
Nymphaea violacea	126.733	-15.05
Nymphaea violacea	145.143	-15.0068
Nymphaea violacea	144.604	-15.0031
Nymphaea violacea	130.057	-15.0024
Nymphaea violacea	133.201	-14.9486
Nymphaea violacea	133.139	-14.9408
Nymphaea violacea	144.2	-14.9167
Nymphaea violacea	133.435	-14.9153
Nymphaea violacea	133.087	-14.9109
Nymphaea violacea	128.661	-14.9024
Nymphaea violacea	126.201	-14.9004
Nymphaea violacea	142.83	-14.9
Nymphaea violacea	133.038	-14.8871
Nymphaea violacea	126.831	-14.8472
Nymphaea violacea	125.696	-14.8293
Nymphaea violacea	126.917	-14.8167
Nymphaea violacea	143.376	-14.8068
Nymphaea violacea	126.222	-14.8053
Nymphaea violacea	126.493	-14.8033
Nymphaea violacea	127.083	-14.7833
Nymphaea violacea	134.888	-14.7825
Nymphaea violacea	131.123	-14.7536
Nymphaea violacea	125.65	-14.75
Nymphaea violacea	130.802	-14.7305
Nymphaea violacea	144.059	-14.7068
Nymphaea violacea	134.461	-14.7028
Nymphaea violacea	141.783	-14.7
Nymphaea violacea	142.301	-14.6986
Nymphaea violacea	143.993	-14.6969
Nymphaea violacea	143.839	-14.6669
Nymphaea violacea	125.75	-14.6667
Nymphaea violacea	129.863	-14.5907
Nymphaea violacea	144.67	-14.58
Nymphaea violacea	132.874	-14.5383
Nymphaea violacea	129.902	-14.5306
Nymphaea violacea	132.77	-14.52
Nymphaea violacea	143.808	-14.5044
Nymphaea violacea	134.229	-14.5001
Nymphaea violacea	132.22	-14.5
Nymphaea violacea	132.835	-14.4986
Nymphaea violacea	127.654	-14.4944
Nymphaea violacea	134.232	-14.4447
Nymphaea violacea	131.694	-14.3928
Nymphaea violacea	132.253	-14.3854
Nymphaea violacea	130.186	-14.3306
Nymphaea violacea	132.47	-14.33
Nymphaea violacea	129.913	-14.3262
Nymphaea violacea	143.741	-14.3206
Nymphaea violacea	126.633	-14.3
Nymphaea violacea	132.415	-14.2957
Nymphaea violacea	129.859	-14.2903
Nymphaea violacea	143.704	-14.2717
Nymphaea violacea	129.916	-14.2479
Nymphaea violacea	136.712	-14.2244
Nymphaea violacea	134.368	-14.2033
Nymphaea violacea	132.191	-14.1811
Nymphaea violacea	130.689	-14.1775
Nymphaea violacea	129.789	-14.1733
Nymphaea violacea	133.25	-14.17
Nymphaea violacea	131.078	-14.1542
Nymphaea violacea	130.038	-14.1503
Nymphaea violacea	129.863	-14.1487
Nymphaea violacea	129.891	-14.0988
Nymphaea violacea	134.102	-14.0472
Nymphaea violacea	127.3	-14.0333
Nymphaea violacea	126.757	-14.0256
Nymphaea violacea	126.933	-14.0167
Nymphaea violacea	143.191	-14.0048
Nymphaea violacea	143.55	-13.9928
Nymphaea violacea	132.218	-13.9867
Nymphaea violacea	141.658	-13.975
Nymphaea violacea	136.469	-13.9639
Nymphaea violacea	143.593	-13.9556
Nymphaea violacea	130.835	-13.9319
Nymphaea violacea	129.888	-13.8751
Nymphaea violacea	143.3	-13.8667
Nymphaea violacea	136.492	-13.8418
Nymphaea violacea	129.851	-13.8319
Nymphaea violacea	134.185	-13.7819
Nymphaea violacea	133.152	-13.7669
Nymphaea violacea	130.633	-13.7667
Nymphaea violacea	130.41	-13.7515
Nymphaea violacea	130.463	-13.7508
Nymphaea violacea	130.718	-13.7319
Nymphaea violacea	129.87	-13.7169
Nymphaea violacea	131.207	-13.7091
Nymphaea violacea	143.504	-13.6788
Nymphaea violacea	130.461	-13.673
Nymphaea violacea	134.301	-13.6652
Nymphaea violacea	130.39	-13.6246
Nymphaea violacea	130.489	-13.601
Nymphaea violacea	130.057	-13.5717
Nymphaea violacea	142.691	-13.545
Nymphaea violacea	130.868	-13.5319
Nymphaea violacea	132.017	-13.4833
Nymphaea violacea	134.151	-13.4819
Nymphaea violacea	130.25	-13.4667
Nymphaea violacea	131.167	-13.4667
Nymphaea violacea	142.7	-13.4509
Nymphaea violacea	130.464	-13.3982
Nymphaea violacea	136.138	-13.3905
Nymphaea violacea	141.793	-13.3735
Nymphaea violacea	141.733	-13.35
Nymphaea violacea	130.237	-13.3488
Nymphaea violacea	131.136	-13.3306
Nymphaea violacea	130.407	-13.2917
Nymphaea violacea	130.487	-13.2733
Nymphaea violacea	141.893	-13.2568
Nymphaea violacea	130.366	-13.2248
Nymphaea violacea	130.464	-13.2237
Nymphaea violacea	130.516	-13.2234
Nymphaea violacea	130.267	-13.2004
Nymphaea violacea	136.201	-13.1986
Nymphaea violacea	130.413	-13.1757
Nymphaea violacea	130.463	-13.1754
Nymphaea violacea	130.259	-13.1533
Nymphaea violacea	130.336	-13.1519
Nymphaea violacea	130.191	-13.1506
Nymphaea violacea	130.567	-13.1
Nymphaea violacea	142.93	-13.1
Nymphaea violacea	132.16	-13.0811
Nymphaea violacea	130.287	-13.0737
Nymphaea violacea	134.912	-13.0684
Nymphaea violacea	130.34	-13.049
Nymphaea violacea	130.289	-13.0153
Nymphaea violacea	134.933	-13.0141
Nymphaea violacea	130.452	-13.0139
Nymphaea violacea	134.5	-13
Nymphaea violacea	131	-13
Nymphaea violacea	130.905	-12.9807
Nymphaea violacea	130.413	-12.9768
Nymphaea violacea	130.291	-12.9489
Nymphaea violacea	132.001	-12.9486
Nymphaea violacea	132.551	-12.9422
Nymphaea violacea	131.082	-12.9408
Nymphaea violacea	130.56	-12.9319
Nymphaea violacea	132.411	-12.92
Nymphaea violacea	135.401	-12.9152
Nymphaea violacea	135.459	-12.9028
Nymphaea violacea	132.672	-12.9022
Nymphaea violacea	130.336	-12.9004
Nymphaea violacea	131.218	-12.8986
Nymphaea violacea	131.641	-12.8818
Nymphaea violacea	130.522	-12.8735
Nymphaea violacea	135.652	-12.8639
Nymphaea violacea	130.411	-12.8503
Nymphaea violacea	130.588	-12.8492
Nymphaea violacea	130.648	-12.8489
Nymphaea violacea	130.985	-12.8486
Nymphaea violacea	132.024	-12.8237
Nymphaea violacea	132.75	-12.82
Nymphaea violacea	131.667	-12.8
Nymphaea violacea	132.579	-12.7973
Nymphaea violacea	141.872	-12.7622
Nymphaea violacea	132.633	-12.7512
Nymphaea violacea	132.585	-12.7486
Nymphaea violacea	132.818	-12.7486
Nymphaea violacea	142.251	-12.7485
Nymphaea violacea	132.336	-12.7367
Nymphaea violacea	132.736	-12.7236
Nymphaea violacea	132.49	-12.7236
Nymphaea violacea	131.636	-12.7217
Nymphaea violacea	135.592	-12.7217
Nymphaea violacea	131.016	-12.7195
Nymphaea violacea	132.668	-12.7153
Nymphaea violacea	142.514	-12.7103
Nymphaea violacea	142.076	-12.7068
Nymphaea violacea	132.564	-12.6986
Nymphaea violacea	132.935	-12.6819
Nymphaea violacea	131.465	-12.6819
Nymphaea violacea	135.221	-12.6811
Nymphaea violacea	142.115	-12.6767
Nymphaea violacea	132.615	-12.6751
Nymphaea violacea	132.818	-12.6653
Nymphaea violacea	135.385	-12.6639
Nymphaea violacea	142.671	-12.6585
Nymphaea violacea	132.574	-12.6509
Nymphaea violacea	131.709	-12.6486
Nymphaea violacea	135.318	-12.6486
Nymphaea violacea	141.865	-12.6367
Nymphaea violacea	132.885	-12.6319
Nymphaea violacea	135.201	-12.6136
Nymphaea violacea	132.293	-12.6
Nymphaea violacea	131.709	-12.5986
Nymphaea violacea	135.419	-12.5972
Nymphaea violacea	131.021	-12.5955
Nymphaea violacea	132.369	-12.595
Nymphaea violacea	134.949	-12.5886
Nymphaea violacea	131.166	-12.5867
Nymphaea violacea	132.867	-12.5833
Nymphaea violacea	132.22	-12.58
Nymphaea violacea	132.566	-12.5769
Nymphaea violacea	135.011	-12.5653
Nymphaea violacea	131.305	-12.5652
Nymphaea violacea	132.286	-12.5509
Nymphaea violacea	135.067	-12.5369
Nymphaea violacea	131.235	-12.5269
Nymphaea violacea	132.035	-12.5233
Nymphaea violacea	132.214	-12.5183
Nymphaea violacea	131.085	-12.5153
Nymphaea violacea	132.885	-12.5139
Nymphaea violacea	135.11	-12.5122
Nymphaea violacea	132.467	-12.5
Nymphaea violacea	135.918	-12.4986
Nymphaea violacea	135.022	-12.4885
Nymphaea violacea	131.758	-12.4816
Nymphaea violacea	134.964	-12.4746
Nymphaea violacea	131.586	-12.4708
Nymphaea violacea	133.333	-12.4667
Nymphaea violacea	132.868	-12.4653
Nymphaea violacea	131.687	-12.4636
Nymphaea violacea	132.815	-12.4553
Nymphaea violacea	130.97	-12.45
Nymphaea violacea	132.917	-12.45
Nymphaea violacea	132.089	-12.4467
Nymphaea violacea	134.7	-12.4292
Nymphaea violacea	131.061	-12.4256
Nymphaea violacea	134.982	-12.4237
Nymphaea violacea	131.994	-12.4233
Nymphaea violacea	131.878	-12.4219
Nymphaea violacea	132.885	-12.4139
Nymphaea violacea	131.938	-12.3986
Nymphaea violacea	131.269	-12.3986
Nymphaea violacea	132.944	-12.3953
Nymphaea violacea	130.844	-12.385
Nymphaea violacea	131.317	-12.3833
Nymphaea violacea	134.918	-12.369
Nymphaea violacea	135.046	-12.3634
Nymphaea violacea	131.654	-12.3552
Nymphaea violacea	132.763	-12.355
Nymphaea violacea	131.947	-12.3519
Nymphaea violacea	132.835	-12.3486
Nymphaea violacea	136.397	-12.3469
Nymphaea violacea	131.2	-12.33
Nymphaea violacea	132.341	-12.3233
Nymphaea violacea	131.538	-12.3212
Nymphaea violacea	134.917	-12.3167
Nymphaea violacea	134.985	-12.3135
Nymphaea violacea	133.056	-12.3033
Nymphaea violacea	131.971	-12.3019
Nymphaea violacea	132.128	-12.3017
Nymphaea violacea	131.27	-12.3
Nymphaea violacea	133.185	-12.2986
Nymphaea violacea	134.081	-12.2913
Nymphaea violacea	135.014	-12.2766
Nymphaea violacea	134.723	-12.275
Nymphaea violacea	132.317	-12.2736
Nymphaea violacea	134.917	-12.2667
Nymphaea violacea	133.019	-12.2639
Nymphaea violacea	132.491	-12.2453
Nymphaea violacea	134.985	-12.2323
Nymphaea violacea	134.861	-12.23
Nymphaea violacea	134.617	-12.2219
Nymphaea violacea	136.8	-12.22
Nymphaea violacea	134.537	-12.2183
Nymphaea violacea	134.964	-12.1862
Nymphaea violacea	132.989	-12.18
Nymphaea violacea	136.78	-12.1791
Nymphaea violacea	132.512	-12.1733
Nymphaea violacea	132.847	-12.1703
Nymphaea violacea	134.494	-12.1453
Nymphaea violacea	134.441	-12.1398
Nymphaea violacea	134.646	-12.1253
Nymphaea violacea	134.283	-12.1
Nymphaea violacea	132.886	-12.0808
Nymphaea violacea	134.69	-12.0703
Nymphaea violacea	134.635	-12.0675
Nymphaea violacea	132.864	-12.0217
Nymphaea violacea	134.667	-12.02
Nymphaea violacea	135.701	-11.9486
Nymphaea violacea	132.884	-11.8519
Nymphaea violacea	132.737	-11.8317
Nymphaea violacea	132.915	-11.7233
Nymphaea violacea	132.864	-11.7
Nymphaea violacea	133.385	-11.6139
Nymphaea violacea	131.167	-11.5833
Nymphaea violacea	132.918	-11.5319
Nymphaea violacea	130.9	-11.4675
Nymphaea violacea	130.236	-11.4639
Nymphaea violacea	132.117	-11.4385
Nymphaea violacea	130.512	-11.4134
Nymphaea violacea	132.552	-11.3853
Nymphaea violacea	132.291	-11.3543
Nymphaea violacea	132.401	-11.3319
Nymphaea violacea	131.985	-11.3153
Nymphaea violacea	131.165	-11.2825
Nymphaea violacea	132.09	-11.2408
Nymphaea violacea	132.144	-11.1542
Nymphaea violacea	142.367	-11.15
Nymphaea violacea	142.483	-10.9167
Nymphaea violacea	142.126	-10.1235
[truncated: 4 more columns]
