# Supplementary material for: Ecological Niche Modeling of Water Lily (Nymphaea L.) Species in Australia under Climate Change to Ascertain Habitat Suitability for Conservation Measures
Source: Plants (Basel). 2022 Jul 19;11(14):1874. doi: 10.3390/plants11141874 (PMC9322643; doi:10.3390/plants11141874)
Supplement: Supplementary file 1 [file plants-11-01874-s001.zip › Table S4.xlsx]

## Sheet: Sheet1
Table S4. The nineteen climatic variables obtained from WorldClim v1.4
Number of variable	Bioclimatic variable	Code
1	Annual mean temperature	bio1
2	Mean diurnal range D Mean of monthly (max temp -min temp)	bio2
3	Isothermality (bio2/bio7) (*100)	bio3
4	Temperature seasonality (standard deviation * 100)	bio4
5	Maximum temperature of warmest month	bio5
6	Minimum temperature of coldest month	bio6
7	Temperature annual range (Bio5–Bio6)	bio7
8	Mean temperature of wettest quarter	bio8
9	Mean temperature of the driest quarter	bio9
10	Mean temperature of warmest quarter	bio10
11	Mean temperature of coldest quarter	bio11
12	Annual precipitation	bio12
13	Precipitation of wettest month	bio13
14	Precipitation of driest month	bio14
15	Precipitation seasonality (coefficient of variation)	bio15
16	Precipitation of wettest quarter	bio16
17	Precipitation of driest quarter	bio17
18	Precipitation of warmest quarter	bio18
19	Precipitation of coldest quarter	bio19
